# Supplementary material for: Scientific Evidence and Potential Barriers in the Management of Brazilian Protected Areas
Source: PLoS One. 2017 Jan 9;12(1):e0169917. doi: 10.1371/journal.pone.0169917 (PMC5221784; doi:10.1371/journal.pone.0169917)
Supplement: S1 Dataset — The dataset does not contain any data that could be used to identify any human participants in this study and frequency of use of sources is coded as in Table 2. (CSV) [file pone.0169917.s001.csv]

Scientific research papers	Science magazines	Books or book chapters	Policy-briefing documents and technical information leaflets	Unpublished theses	Own field based knowledge, observations and experience	Site visits or short term staff exchanges	Advice from colleagues or experts within organization	Local knowledge and observations from community members	Informal discussion with colleagues	Public media, e.g. newspapers, television, films, radio	YouTube videos or podcasts	Management plans, working manuals and guidelines	Internal databases, archives and records	Advice from experts or scientists outside organization	Published reports	Conference proceedings or presentations	Seminars and workshops	Specific environmental websites, databases or web tools	Training courses	E-bulletins or newsletters
R_2oeRivIGFchvtMF	100	100	100	10	100	10	100	10	10	10	10	10	10	10	10	100	1	10	10	10	10
R_4IYcClOeHUUFT9j	100	100	100	1000	0	1000	100	10	1000	100	1000	100	100	1000	100	10	100	10	1000	10	100
R_0TB71oJK26mKe0J	10	1	100	1000	1	100	100	1000	100	1000	1000	1	1000	1000	1000	100	100	0	1000	1	10
R_5AROiAtDXQHjw33	10	1	100	1	1	1000	100	1000	1000	1000	0	0	100	1	100	10	10	1	1	1	1
R_6E7si8C9ggAYzzL	100	100	1000	100	100	1000	1000	100	1000	1000	0	1	10	10	10	100	10	10	100	100	1000
R_3QasLYZ8QFKB2XH	100	10	1000	100	10	1000	1000	1000	1000	1000	1000	1000	100	1000	100	10	10	10	1000	10	1
R_0czaev9WJuMO1FP	10	10	10	10	10	100	100	100	100	100	100	1	100	10	10	10	1	10	10	10	10
R_6XbwlwtHCbA4ftj	100	100	100	1000	0	1000	100	1000	100	1000	1000	1	1000	1000	10	1000	100	100	1000	10	100
R_3Xh2MEGiA0Xn7cp	1	1	1	100	0	0	1000	100	1000	1000	10	1	100	100	1	10	1	10	10	10	10
R_57M7IVmSgBgNy2V	100	100	100	100	10	1000	1000	1000	100	1000	1000	1000	100	1000	100	100	100	10	100	10	100
R_bDCMR1mS9gL1C1n	100	100	100	100	10	1000	10	1000	10	1000	1000	100	1000	100	1000	10		1	100	10	100
R_cx6qXm3V4Cey6Pj	10	10	100	100		100	100	10	100	100	1000	10	100	100	10	10	100	100	1000	100	1000
R_doLwnmxxODvKFAp	100	10	100	1	1	10	100	10	10	100	10	10	100	10	1	10	1	1	10	1	100
R_9FGwTQeUBZKUZXn	1	1	100	1000	0	1000	100	100	100	1000	100	10	100	1000	10	10	10	10	1000	10	100
R_3rDhsYfinkvtxWZ	10	10	1000	100	0	1000	1000	1000	1000	1000	1000	1	1000	1000	10	100	100	10	100	10	10
R_cIvg5XOP6O0Qv65	100	100	100	100	1	10	10	10	100	100	10	1	10	10	0	10	1	1	10	1	100
R_51qiPkF7nn8YNOR	100	100	1000	1000	10	1000	1000	100	1000	1000	1000	10	100	1000	100	100	10	10	1000	10	1000
R_6nzdEmJywF8WjWJ		100	1000		10			100				0			100	100	100	10	100		100
R_e5m25NRwxEl8l1P	100	1	10	100	1	100	100	100	100	10	0	0	1	10	1	10	1	10	100	10	1
R_79YPEj9Y4JQQOX3	0	0	10	100	0		100	100	10	1000	0	0	100	100	10	10	10	1	10	1	100
R_3O6Uyel6GoiY0Xb	100	10	100	1000	0	1000	100	100	100	100	10	0	1000	1000	1	100	100	100	1000	100	1000
R_3TR5E3aMeMoxM5D	10	10	10	100	0	1000	100	1000	1000	1000	100	0	100	1000	100	100	10	10	100	10	1000
R_2sJ8ZkhQLWIDUxL	100	1000	1	100	10	1000	10	1	1	0	1000	10	100	1000	100	10	10	0	1000	1	10
R_4ONut7EoMyocowl	10	10	100	1000	100	100	100	100	100	100	1	1	100	1000	10	100	10	10	1000	10	100
R_8pv5j90Z4ZDWKR7	10	1	10	10	10	1000	100	100	1000	100	100	1	100	100	10	10	10	10	100	10	10
R_08PHZddUVSpRGsZ	10	10	100	10	10	1000	1000	1000	1000	1000	1000	1	1000	10	1000	10	100	10	10	1	1
R_cOaUdjEh1RZGfdj	0	10	1	10	0	1000	1000	1000	1000	1000	1000	100	100	10	100	0	10	10	10	10	10
R_dp1qMEFpYziYjid	1	1	10	10	1	1000	100	1000	1000	1000	1	1	100	100	1	10	10	1	1000	10	10
R_8x1xoEuVNe5LDYp	10	1	100	100	0	1000	10	1000	100	1000	1000	0	10	1000	100	100	10	10	1000	10	1000
R_6nweW9zZJLDF73T	0	0	10	100	0	1000	10	100	10	1000	0	1	100	1000	10	100	0	1	1000	100	0
R_0cGIkCwncNiXpBj	0	10	1000	1000	0	1000	1000	10	1000	1000	1000	1000	100	1000	0	10	1	100	1000	1000	10
R_5gQgQWOaVljOwm1	10	1	10	1000	1	1000	100	1000	1000	100	100	0	1000	1000	10	10	10	10	100	10	100
R_2034B01DAIsKxSJ	10	10	1000	100	0	1000	1000	100	100	1000	1000	100	1	1000	100	100	10	1	1000	10	1
R_0iZlv2w7ArNvp65	1	0	10	1000	1	1000	10	1000	1000	1000	10	1	100	1000	100	1	1	1	1000	10	10
R_ahiEgLozV1zrtvT	10	10	10	1000	1	1000	100	1000	100	100	1000	1	100	1000	100	10	10	10	1000	10	10
R_5pYnKIL70Q8AZfL	100	100	100	1000	100	1000	10	1000	100	1000	100	0	100	1000	10	100	100	0	100	1	100
R_bNkFdScI7Wht6Xr	1	1	1	10	0	1000	1000	100	1000	100	0	0	100	100	100	1	10	1	1000	10	1000
R_5iJyaM8x89soIW9	1	1	10	10	0	100	10	10	10	10	0	0	10	10	0	1	1	10	100	10	10
R_8BN2DOfQnArxb4p	1	1	100	100	0	1000	10	1000	100	1000	1000	1	10	100	100	10	10	100	100	1	100
R_e58H0Ckfk14yxFz	100	100	100	10	0	10	10	10	10	10	1	10	10	10	10	1	1	1	1000	10	10
R_6P7ibCSfvWCYTMF	10	1	10	10	1	100	1	100	1	100	0	0	10	10	1	10	0	10	10	1	10
R_5uoolsdtmrpuDOJ	1	1	100	1000	1	1000	1000	100	1000	100	1	0	100	1000	100	10	1	1	100	1	1
R_2hu8jYUZT5O8Jgh	100	100	1000													1000
R_cvAu74f68ZCcyWN	10	1	10	100	1	1000	100	10	100	100	1000	100	10	100	1	10	1	1	1000	10	100
R_cT6mb99lwBeJXk9	10	1	10	100	10	100	100	1000	100	1000	100	10	100	1000	1	10	1	1	1000	10	1000
R_4IY2JvD8nQrMO7X	10	0	10	1000	1	1000	1000	1000	1000	1000	1	0	100	1000	10	10	10	10	1000	10	10
R_ePvDCW9CQpt5vtr	10	10	100	1000	1	1000	1000	100	1000	1000	1000	10	10	1000	100	1	1	1	100	10	1000
R_ehZfVBdy4cFq9jD	100	100	100	1	0	1000	10	1000	100	1000	1000	100	10	1000	1	10	1	1	1000	10	1000
R_6R7EP9YvIGh4Idv	1	0	100	10	0	1000	10	1000	1000	1000	100	1	100	100	10	10	10	10	1000	10	10
R_6s8IP7XlihQwBXD	1	10	10	100	10	10	10	100	10	100	1	1	10	100	1	100	1	1	100	10	100
R_d5v1MLmh8lFDZgp	1		10	10	0	100	1	1	1	1000		1	0	100	0	10		10	0	10
R_eDa06TU5oVFqRKd	10	100	100	100	10	10	100	100	100	1000	1000	1000	10	100	10	10	10	10	10	10	1000
R_8iRG1MUo662VUpv	10	10	100	10	0	1000	100	1000	1000	1000	1000	1	10	100	1	10	1	1	10	10	1000
R_1FgCHgx7sZvMsux	10	1	100	1000	1	1000	100	1000	1000	1000	100	10	1000	1000	10	100	10	10	1000	10	100
R_3ye0h3ZcC5YM341	10	10	10	100	1	1000	100	100	100	100	100	100	10	1000	10	100	10	10	100		10
R_25WmFStcI17mxJr	10	10	10	10	1	1000	100	1000	100	1000	0	0	100	100	100	10		1	10	10	10
R_2gctjjTokqwnAPP	10		10	1000	1	1000	100	1000	100	1000	100	1	100	1000	100	100	10	10	1000	10	100
R_b3jhf2SIPPKykM5	100	10	100	100	0	1000	10	1000	100	1000	100	10	100	1000	100	100	10	1	1000	10	10
R_9HJr2i9ZWq6815b	10	10	100	100	10	100	100	1000	100	1000	1000	10	100	1000	10	10	10	10	1000	10	10
R_4T6R3F2ZDou1DuJ	100	100	100	1000	1	100	10	1000	10	100	1000	10	100	1000	1000	100	10	1000	1000	10	10
R_brA0wN7PwdAWgU5	100	100	1000	100	10	1000	10	1000	100	1000	1000	100	100	100	100	100	100	10	1000	10	1000
R_3lsrsNcfAY2cZXD	10	10	10	100	1	1000	10	10	10	100	1000	0	100	100	10	100	10	1	100	1	1
R_8Hyc4zP6y7HoNbD	10	10	100	100	0	1000	10	1000	10	1000	1000	0	100	100	100	10		10	1000	10	1000
R_0v4xiyWWJeedaFn	10	0	10	1	0	1000	10	1	10	10	0	0	100	100	0	100	1	1	100	1	1000
R_0Vbc3bElkcwYNtX	1000	1000	1000	1000	100	1000	100	1000	1000	1000	1000	100	100	1000	100	1000	10	10	1000	10	1000
R_4MK1AkmbzYwpDHD	10	10	10	100	0	1000	100	1	1000	1000	1	0	10	100	1	10	1	1	100	1	1
R_81xoTI02YgIAt4p	1	1	100	10	0	1000	10	100	10	1000	100	0	10	10	1	100	1	1	100	1	10
R_3yrmkendVwENj8N	100	10	1000	1000	10	1000	100	100	100	1000	1000	1	1000	100	1	100	10	1	100	10	1000
R_cSbPxUfAXfi97KJ	10	1	10	10	1	1000	10	1000	100	1000	1000	1	10	1000	10	1	1	1	1000	1	100
R_bf1ck9KYsnepbjD	100	100	10	100	10	100	10	100	1000	100	100	100	100	1000	100	100	10	10	10	10	100
R_bPCm2nBCrl4PiBv	10	10	100	100	10	1000	1000	100	1000	1000	0	100	0	10	10	100	1	1	1000	0	1000
R_cItW6mBMoytIfbf	10	100	100	100	10	1000	1000	1000	100	1000	100	10	1000	1000	100	10	10	10	1000	10	10
R_3z1WFVHqRiwtiIt	10	0	100	100	1000	1000	1000	1000	1000	1000	1	0	100	1000	100	10	1	1	1000	100	0
R_8bLN60awgkw16Lz	100	10	1000	100	10	1000	1000	1000	1000	100	100	10	1000	100	100	100	100	100	100	100	10
R_6tiwyhe0Myu98Ud	10	1	10	10	1	100	100	100	100	100	10	1	10	10	10	10	10	1	100	10	10
R_0Cn73Odc4bsB0fX	1	100	10	100	0	100	10	1000	10	1000	1	0	10	1000	1	10	0	1	100	100	100
R_9Y0BvfXucxJdh2d	100	10	10	100	10	1000	100	100	1000	1000	1000	100	100	100	100	100	10	10	100	10	1000
R_7WBn2tagFvjdsuV	100	10	100	100	10	1000	100	100	10	100	100	1	100	100	1	1	10	10	100	10	100
R_8jhoe10nVVnZg6V	1000	100	1000	1000	10	1000	1000	100	1000	1000	100	100	1000	1000	10	100	100	100	100	100	100
R_230ePg9ybxFB4Jn	10	10	10	100	1000	100	100	1000	100		1000	100	10	100	100	100	10	10	1000	10	100
R_40iDoJcwLaTtV0F	1	1	10	100	1	1000	100	10	100	10	10	1	10	10	10	10	10	1	100	1	10
R_dh8pAzJATUO4gcJ	0	0	100	100	0	1000	100	1000	1000	1000	1000	0	1000	1000	1	0	100	10	1000	1000	10
R_0xOQ49gkCyr8Qrb	100	10	10	100	10	100	100	10	100	100	10	1	100	100	10	100	1	10	1000	10	10
R_0PWeiKMi4BKwoyV	10	100	100	100	100	100	100	1000	100	1000	1000	10	1000	1000	10	100	100	10	1000	10	100
R_eEaM8gysfIhk8u1	10	10	100	100	0	100	100	100	100	1000	1000	0	100	100	10	100	10	10	100	10	100
R_72GUgRZwBFKCiB7	10	10	100	100	1	1000	1000	10	100	100	10	0	100	1000	10	100	10	10	100	10	100
R_6KG9BDhD5hBjeap	1	10	1	1000	100	1000	1000	10	1000		100	100	100	1000	0	1		0	100	1	100
R_40KyjfEhg42blB3	10	1	100	10	1	1000	1000	100	1000	100	1	1	100	100	10	10	10	1	100	10	1000
R_aYt4RpimkOV1zGl	10	10	10	10	0	100	100	100	100	100	100	1	10	100	10	10	10	10	100	10	1000
R_bKrpxYazWJVEcpD	100	100	100	100	0	1000	1000	10	1000	100	10	0	1000	100	10	100	10	0	1000	10	1
R_eaL8JUWP2T3Umd7
R_6FsqKdJKDBEUqEt	10	10	100	1000	10	1000	1000	100	1000	1000	1000	10	100	1000	10	10	10	10	100	10	100
R_72md1kDmtfsyWxv	100	10	100	100	0	1000	1000	1000	1000	100	10	100	100	100	1000	100	100	10	100	100	100
R_bBjqCFweMTTGUoB	100	10	100	100	10	1000	1000	100	1000	100	100	1000	10	100	100	100	10	10	1000	10	1000
R_bwvKXmrT9WQbbLv	1000	1000	1000	1000	100	1000	100	100	10	1000	1000	1	1000	1000	10	100	10	10	1000	10	1000
R_1zzI7BepIx4SjIN	100	10	1000	1000	100	1000	1000	1000	1000	1000	10	10	100	100	100	100	100	100	100	100	10
R_ey4Xv9xKkPbd5pb	1	1	10	1	100	1000	100	100	1000	100	100	0	10	100	10	1	1	1	100	1	0
R_7NFldhigBcLJezr	100	10	100	100	1	100	10	10	100	10	100	10	10	100	10	10	10	10	100	10	100
R_0uLlyMZ9ZVzaLAx	1000	100	100	1000	1	1000	1000	1000	100	1000	1000	100	10	1000	100	10	10	10	100	10	1000
R_aVmhrBHOmPT1rO5	10	10	10	100	10	1000	100	100	100	1000	100	0	10	1000	10	10	10	10	100	10	10
R_1YN8w6YKv7200JL	10	1	10	1000	100	1000	1000	1000	100	1000	1000	1000	1000	1000	100	100	100	10	1000	10	100
R_3fv1PhaKdp9OSpf	100	10	100	1000	10	1000	1000	1000	1000	1000	100	0	1000	1000	1000	100	10	10	1000	10	100
R_1Nba7bzjc2fVZrL	100	100	1000	1000	100	1000	1000	1000	1000	1000	10	10	1000	1000	100	1000	100	10	1000	10	100
R_bjzP8uiItsHSrJ3	0	0	1	10	0	1000	10	100	100	100	0	0	10	10	1	1	10	1	10	10	0
R_73QNeVQsi0RSAqp	10	10	10	10	0	100	10	1000	100	1000	1000	0	100	100	100	1	0	1	100	10	10
R_6QEdhwQdt9l7gl7	100	10	100	100	10	1000	100	1000	1000	1000	1000	0	1000	1000	10	100	10	10	100	10	100
R_2r7vDqTOovuqYsJ	100	10	100	1000	10	1000	100	100	100	1000	10	0	10	100	10			10	100	10	1
R_5C75Ce5vGz9bBrv	10	10	100	100	0	1000	1000	100	1000	1000	1000	1	10	100	100	10	10	10	100	10	1
R_cMHLuze86kBVdT7	0	0	0	100	0	100	100	1000	100	1000	0	100	100	100	100	10	10	10	100	10	10
R_bDx0F9oVy4MksYZ	10	10	10	100	0	1	100	100	1	1000	0	0	0	100	100	10	10	10	100	1	0
R_2beXSWvN5EJz8TH	1	1	100	10	0	1000	1000	10	1000	1000	1000	1	100	100	1	1	1	10	10	10	1
R_9LWByOVSonv6Na5	100	100	1000	1000	10	1000	1000	100	1000	100	1000	10	1000	1000	100	100	100	10	1000	10	1000
R_9mn9pv9b3i2rYEJ	100	10	1000	10	10	1000	1000	100	1000	1000	100	0	100	1000	1	10	1	1	1000	10	1
R_8B8fvVNrTkQOcHb
R_cIIBMAvU0YGmp13	100	100	100	100	100	100	100	100	100	100	100	100	100	100	100	100	100	100	100	100	100
R_4JEyLhRimI8QhsF	100	10	10	10	10	10	1	10	10	100	1	0	1	1	10	1	1	1	10	0	10
R_9ZERenZgNsMOQcJ	100	1000	1000	100		100	1000	1000	100	1000	100	0	1000	1000	100	1000	100	10	1000	10	100
R_2h5woDWrMtfzvEN	1	10	100	100	1	1000	1000	1000	1000	1000	1000	100	100	1000	100	100	10	10	100	10	1
R_4VIxoLpGQNahbsF	100	100	100	1000	100	100	1000	1000	1000	1000	1000	10	100	1000	10	1000	100	100	1000	10	100
R_0CBkrYxZ0ljdKUB	10	1	10	10	10	1000	100	100	100	100	100	0	10	1000	0	10	10	1	100	10	100
R_9Z72nvIDPLkxcu9	1	0	10	10	1	1000	1000	10	1000	1000	10	1000	10	100	10	10	10	10	10	10	10
R_eQK2tgg5vBex7et	10	0	10	100	0	1000	1000	100	1000	100	100	0	1000	1000	100	0	0	0	10	0	10
R_39OrRllyFEnscNT	1000	1000	100	1000	10	1000	1000	1000	100	1000	100	100	100	1000	100	1000	100	10	100	10	100
R_2oElhVs246Z1Vhb	10	0	100	10	0	100	100	1000	100	1000	1000	10	100	100	10	10	100	1	100	1	1
R_aXFs6u0OkUouMMB	1	1	1	100	0	1000	1000	100	10	100	1	0	1000	1000	10	100	10	10	1000	1	1
R_41kAk8LvBYcUvXf	100	100	100	1000	0		1000	100	1000	1000	1	100	10	1000	100	100	10	0	1000	0	0
R_8pRVEXzPt0rcJq5	10	10	10	100	10	10	10	10	10	10	10	10	100	100	100	100	10	10	100	10	100
R_71iT6Gv7EkfDpsN	100	10	100	1000	1	1000	100	1000	10	1000	1000	10	1000	1000	100	100	100	100	1000	10	10
R_bIvtE8BUJ0szvEh	10	1	1	10	0	100	1	100	100	100	100	0	1	100	1	100	1	100	100	1	10
R_9B3n4WQI20NBY3j	10	10	10	100	0	1	100	1	1	100	1	0	10	1	1	1	10	1	1	10	1
R_9BPzSHOVrrPb4GN	1	0	10	0	0	1000	100	1000	100	1000	1	0	100	100	10	10	10	1	1	100	0
R_1U4RGaakmWfIArX	1	1	100	1000	0	1000	100	1000	1000	1000	1	0	100	1000	100	1000	10	10	100	100	10
R_4JFWON3iwFQ16F7	10	10	10	100	0	1000	100	100	100	1000	1000	0	100	100	10	10	10	10	1000	10	1000
R_eg1WeG6QSTGOcdv	10	10	10	10	10	100	100	100	100	100	1	1	100	10	10	10	10	10	100	10	10
R_eWY4vSYMmXYWAqV	100	100	100	10	0	1000	100	100	100	100	1000	10	10	10	10	10	100	10	100	10	100
R_3DDbTRC0unJjQ21	10	100	10	10	10	1000	100	1000	1000	1000	1000	100	10	100	10	10	1	1	1000	1	1000
R_3scK5xLWSiDRf3D	1	0	10	100	0	1000	1000	100	1000	1000	100	0	1000	1000	1	10	10		1000		0
R_0V41bZIXf86B3HT	1000	1000	100	100	10	1000	10	1000	100	1000	10	10	100	1000	100	10	10	10	100	10	10
R_3EqWYrOflWSHCBf	100	100	100	100	100	1000	1000	100	1000	100	1000	0	100	10	100	10	10	10	1000	10	1000
R_b4xACdBNsWb54KF	1	0	1	100	0	1000	1000	100	100	1000	10	0	100	100	10	100	10	1	10	10	100
R_6MwGRoEBR7eDRZ3	1000	0	0	1000	0	1000	1000	10	10	10	1	10	0	0	10	100	10	0	1000	10	1
R_41prGjdAHeLxIDr	100	100	1000	1000	1	1000	1000	1000	1000	1000	10	10	1000	1000	10	1000	100	10	100	10	100
R_9TrPOzsuBWRn5mB	1	1	10	1	0	1000	100	100	10	10	0	0	100	10	0	0	1	1	100	1	100
R_3O8VOSFgiMB2j0p	1	1	100	100	0	1000	1000	100	1000	1000	1000	0	100	100	1	10	1	10	10	10	1000
R_2u8QfqbwcUoCJO5	10	10	1	100	100	100	100	10	100	100	100	10	1000	1000	1000	100	10	10	1000	10	10
R_b2vqjpcRdDQI4Cx	100	10	100	100	100	100	100	100	100	100	0	0	10	10	100	10	10	10	10	10	100
R_a9wftfBEbHTMTkx
R_0olqxGgGyZ6jepT	1000	1000	1000	1000	10	1000	1000	1000	1000	1000	1000	1000	1000	1000	1000	100	100	100	1000	100	1000
R_bOdr6HwszZAqcPb	10	100	10	100	10	1000	1000	1000	100	1000	100	10	100	100	100	100	10	100	100	100	1000
R_3ZZx5XmqMyrBzSZ	10	1	100	100	1	1000	1000	1000	100	1000	1000	10	10	10	1	10	0	10	1000	10	1
R_3pKYF9J1lYfkntP	1000	1	100	100	100	1000	100	1000	10	1000	1	0	10	100	10	100	10	0	1000	10	1
R_6mWWRcJPARQbUe9	1	1	10	1	10	100	100	100	1000	100	10	0	0	100	1	1	1	0	1	0	1
R_6xQ4HDhaofywLBz	1000	10	1000	10	0	1000	100	100	1000	100	1000	0	10	1000	100	10	10	1	1000	1	0
R_9QuLdSQ2LCgCWKV	100	100	1000	1000	10		1000	1000	1000	1000	1000	10	100	100	100	100	10	1	1000	1	100
R_cSER69nzJCfvuQd	10	10	100	100	1	1000	100	100	100	1000	1	0	100	100	0	10	10	100	100	10	1000
R_cv7qKOMkzQfgrNr	10	10	1000	100	1	1000	100	1000	100	1000	10	100	100	1000	10	10	10	1	100	1	100
R_6x6z1L6L8eciIqF	10	10	100	100	10	1000	1000	1000	1000	1000	1000	1	10	1000	10	1	10	10	100	10	100
R_2c10sM8dkmxOcvz	10	1	1000	10	10	1000	1000	1000	10	1000	0	0	100	1000	10	1	10	10	100	10	1
R_cUtrMUcD6jh6npH
R_5jBwxZNzLsypJhH	10	10	10	10	10	1000	1000	100	100	1000	0	0	0	0	0	10	10	10	100	10	1000
R_77IQzaV3kZjRsGh	100	100	100	100	10	1000	100	100	100	100	10	10	1000	1000	10	10	10	10	1000	10	100
R_3aQLXDC3WPE8tEh	100	100	100	100	10	1000	1000	100	100	1000	1	0	100	100	10	100	1	1	100	1	10
R_72qZZsl4PzqUPkN	1	0	10	1000	1	1000	1000	1000	1000	1000	100	100	1000	1000	10	100	10	10	1000	10	1000
R_b1toudESGY0Zkrz	100	100	10	100	10	1000	100	100	100	100	100	10	100	100	100	100	10	10	10	10	1000
R_0kPu6tZA4eKyXxr	10	1	100	100	10	1000	100	1000	100	1000	10	10	1000	1000	100	10	10	10	100	10	100
R_blJ5qiYRXkA6tjT	100	100	100	100	0	1000	1000	100	1000	100	10	1	10	1000	100	100	10	1	100	10	100
R_7PZ6mEF9aZx8CX3	10	10	100	100	1	1000	100	1000	100	1000	1000	100	100	100	10	100	1	10	1000	10	10
R_afbE9iUw3OeEd37	10	1	10	100	1	100	10	100	10	1000	10	1	10	0	1	10	100	10	100	10	100
R_0TIp7pJ6tpNk9i5	10	10	100	10	0	1000	1000	10	1000	1000	1		1000	1000	1	1	100	1	100	1	0
R_2659UCtescaHP25	10	1	100	10	0	100	100	100	100	100	100	100	10	10	100	10	1	10	1000	10	10
R_cRQTwsdFgZMtio5	100	0	100	10	0	1000	1000	1000	1000	1000	0	0	100	100	100	100	0	0	1000	10	10
R_5outhWVvyimVxOt	100	100	100										1000	10		100	10		1000
R_cuzQWP8WOP02aIR	1	0	0	0	0	1	10	1	1	10	1	1	1	0	1	1	0	0	1	0	10
R_0HAFZ3tmxivCxo1	10	100	100	100	10	1000	1000	1000	1000	1000	100	10	10	100	100	1	10	10	1000	10	10
R_6MtoFRGQ664Dy3b	10	1	100	100	0	1000	100	1000	1000	1000	100	0	1000	1000	10	1000	100	100	1000	100	10
R_9ntForotOGvTMTb	1000	1000	1000	100	10	1000	10	100	100	100	100	0	1000	1000	0	100	100	10	1000	10	100
R_1KZiXuUJuBfjtAN	0	0	0	100	0	1000	1000	1000	1000	1000	1000	10	0	1000	100	0	10	0	1000	10	0
R_eQal1e6dYuWjX5H	1000	10	100	1000	10	10	1000	1000	1000	100	100	0	1000	1000	100	100	100	10	100	100	1
R_1M4fKtYGcIDrzil	10	10	100	100	10	1000	1000	100	1000	100	1000	1000	100	1000	100	10	10	100	100	10	100
R_9T8robbb0Rff7eZ	1	0	1	1000	10	100	100	1000	100	1000	10	0	10	100	10	10	0	0	10	10	10
R_6VEUPICvgnVCQpT	1	1	1	100	0	1000	1000	1000	1000	1000	1	1	100	100	1	10	10	10	100	10	1
R_85KVMnnFN7SN7lH																100
R_6JdIwFTWEYMRofX	1	1	1	10	1	100	100	10	1	100	1	0	10	10	1	1	1	1	1	1	1
R_2tKrIGp7oHk0i5T	10	10	100	100	1	1000	100	100	1000	100	10		100	1000	10	100	100		10	10	1000
R_5ougNDQMLH0KYlv	100	100	100	100	0	100	1000	100	100	100	1	10	1000	100	100	100	100	10	100	10	10
R_81gZKDYpaFygIVn	1000	1000	100	1000	10	100	1000	1000	10	1000	10	1	1	100	100	10	1	1	1000	1	100
R_cAXoZT2f2ofIqtn	10		100		10	100	100	100	100	100	100	100	1000	100	1000	100	1	1	1000	1	100
R_3JM2wen2AT5DsXz	1000	10	1000	10	1	1000	1000	100	100	10	1000	100	100	100	10	10	1	10	1000	10	10
R_2icNtlLUSqgXdPv	10	0	10	10	10	10	1	10	1	1	1	0	1	10	1	10	1		100	1	100
R_8wx9YxBnEcPZ5fn	100	10	100	1000	1	1000	1000	10	1000	1000	1000	100	1000	1000	1	10	10	10	1000	10	1000
R_1U30tF13lnhY3ZP	1	1	100	100	10	1000	100	1000	100	1000	100	1	100	100	100	1000	10	10	100	10	100
R_6iqdsEltzBPVHql	100	100	100	100	10	1000	1000	100	1000	1000	1000	1	1000	100	100	100	1	10	100	10	100
R_6Sa40yNKwe2gWON	1	10	10	1000	1000	1	1000	1	1000	1000	0	1	1	1000	1	10	1	1	1	1	0
R_3NSWhQgDKP6oeeV	10	10	10	10	0	10	10	10	10	10	10	1	10	10	10	10	10	10	10	10	10
R_eLJqOJtZR3RhEKF	10	100	10	1000	1	1000	1000	1000	1000	1000	1000	100	10	100	1000	100	10	1	100	1	10
R_2mC3GsZvyra1R4h	1	10	0	100	0	1000	1000	1	1000	1000	100	0	10	10	10	100	10	10	100	1	100
R_5BAIzep7LOUg4kJ	100	100	100	100	1	100	100	1	100	100	100	1000	10	100	1	100	10	10	1000	1	100
R_5jboVf7uR0sa69v	1	10	100	1000	1	10	1000	100	100	1000	100	1	1000	1000	1	1000	100	10	1000	10	10
R_9BRMAcmK1DY3Gmh	100	100	100	100	0	1000	1000	100	1000	1000		10	10	100	10	10	1	1	1000	0	10
R_eni09acmLceV7zD	100	100	10	100	100	100	100	100	100	100	100	100	100	100	100	100	100	10	100	10	10
R_bscbgsWUXdTZIbj	100	100	100	100	10	1000	1000	1000	100	1000	10	0	1	1	1000	10	1	1	1	1	10
R_9pjQMJj334dTgcl	1000	1000	1000	1000	10	1000	1000	100	1000	1000	0	0	1000	100	100	1000	1000	1	100	1	100
R_1yJ6XgROYo2mpGl	100	10	100	100	1	1000	1000	1000	1000	1000	100	100	1000	100	100	100	10	10	1000	10	100
R_8v9TOXwUy6Cq86N	1	0	10	1000	10	100	100	1000	100	10	100	1	100	1000	100	10	1	1	1000	1	1
R_5iGQs6ououiQQv3	100	100	100	1000	10	1000	1000	100	100	1000	10	10	1000	1000	100	1000	100	100	1000	100	100
R_9EOFjjg38V2vZLT	10	100	1000	100	1	1000	1000	100	1000	1000	100	0	10	1000	10	100	10	10	100	0	0
R_3JJ81Ov3bpbdlKR	1000	100	100	100		1000	10	10	100	100	1000	10	100	100	10	100	10	100	100	100	10
R_5gwaMg7OqaMc2xL	10	10	10	10	0	100	10	100	100	1000	1000	10	100	100	10	100	10	1	10	1	1
R_3s1jG15WXo6eS6p	100	10	100	10	10	1000	1000	100	100	1000	1000	0	100	1000	10	100	10	1	1000	10	1000
R_aWvV7irNsXS7YVf	1000			1000										1000		1000
R_bCV4PxNWopHVXGR	100	10	100	10	0	1000	100	100	100	100	10	0	10	100	100	10	10	10	10	10	0
R_bm9JWoSv21HgRBX	1000	100	10	100	100	1000	1000	1000	100	1000	10	0	1	1000	10	100	1	1	0	10	1
R_1Lcuia4y0y3oBKZ	0	0	0	10	0	1000	10	100	10	1000	1	0	100	100	10	0	10	10	100	10	0
R_bq5I3RDXB1wH8YR	100	10	1000	100	10	1000	10	1000	1000	1000	1000	100	10	100	100	10	10	10	100	10	10
R_2b4qvrNwxD8QuTr	100	1	100	100	10	1000	100	100	100	1000	0	0	1000	100	100	10	0	1	100	1	1
R_3g5unsZ4cy11GE5	100	10	100	1000	0	100	10	100	100	100	10	100	100	1000	10	10	100	100	100	100	100
R_8vw6VOnSv33S84J	1	1	10		0	1000	1000	1000	10	1000	0				10	1	10
R_esx8fm5NKb9PYDH	10	1	1	10	10	1000	100	100	100	1000	1000	10	0	10	10	1	0	0	10	1	100
R_egEKooHfXkkSXEV	10	1	10	100	100	1000	100	100	100	1000	1	0	100	100	10	10	10	10	10	10	1000
R_9RKeFdaC2ayPQax	10	10	10	10	1	1000	100	1	100	1000	0	0	1	10	1	10	1	1	10	1	10
R_3JAwMg54Rn9TXoN	100	10	10	100	1	1000	1000	100	1000	1000	1000	100	100	1	100	100	100	10	1000	10	1000
R_dgVIrbIiPpvhhZj	10	10	1	10	0	10	0	10	10	1	1	0	10	10	1	10	1	1	100	1	1
R_6gOmhGDJ6w834Ut	10	100	100	10	10	1000	1000	1000	1000	1000	1000	10	1000	1000	1000	100	10	10	1000	1000	10
R_9N4xwDTSV1NvTxj	1000	1000	1000	1000		1000	1000	1000	1000	1000	10	100	100	1000	1000	1000	1000	1000	1000	1000	1000
R_9TDlvSGO6HfPmm1	100	10	10	1	1	1000	100	100	100	1000	100	100	1	0	1	10	1	1	100	1	0
R_5hx7g0mv8Yepl77	100	10	100	100	1	1000	100	100	100	100	1000	0	100	100	10	100	10	10	1000	10	1000
R_3DvDR9liugJo3qZ	100	10	100	100	100	1000	100	1000	1000	100	1000	100	1000	1000	100	100	100	10	1000	1000	100
R_1SIMgGg21JVgGnX	1	0	10	10	0	1000	100	10	100	1000	100	0	10	1000	1	1	1	10	1000	10	1000
R_3sY2G2JSNvdR16B	10	10	100	100		1000	10	10	100	1000	100	1	100	100	100	10	10	10	1000	10	10
R_cUc2HAW6HDdmD6l	10	10	10	10	0	100	100	100	10	100	10	0	100	1	10	1	1	1	100	10	0
R_dmqocBs2mdzQupv	10	10	1	100	10	1000	1000	100	100	1000	10	0	100	1000	10	10	10	0	10	10	100
R_3wIfQb8tAHeYRO5	100	1	100	1000	0	10	10	100	10	100	10	1	10	1000	1	1	1	1	1000	1	0
R_3jz1VdGD51oSCNL	100	100	100	100	10	1000	100	100	1000	1000	1000	10	100	1000	10	10	10	10	1000	10	100
R_5mprFNsvL5Ghm4d	10	10	10	100	10	1000	100	1000	1000	1000	1000	1	10	100	1	10	10	10	10	10	0
R_787PgmkFnqsG1aR	1000	1000	1000	1000	10	1000	1000	1000	1000	100	1000	100	100	1000	100	100	1	1	1000	10	100
R_dhbhtVbmwxYKseh
R_9YTXjqJDyYMwqd7	100	10	100	100	1	1000	1000	1000	1000	1000	10	10	10	1000	100	100	100	10	10	100	10
R_57Go97Ul5MsFEdn	100	100	100	100	10	1000	10	1000	100	1000	10	10	100	1000	10	100	10	10	1000	10	100
R_ahf8LtWmUhgf4LX	100	100	100	100	1	1000	1000	100	1000	1000	1000		10	1000	100	10	10	10	1000	10	100
R_71EBah4kQYjmP1b	1	1	100	100	0	1000	1000	100	1000	1000	100	1	1000	1000	10	10	100	100	100	100	100
R_4Ysdvw7tMtnwaYl	100	100	100	1000	10	1000	1000	1000	1000	1000	1000	0	100	1000	1000	100	100	10	1000	10	1000
R_6J4bf7ApZvpz273	100	10	1000	1000	10	1000	100	1000	1000	1000	1000	10	1000	1000	100	100	10	10	1000	10	1000
R_agxAsyZ7vQt9NJz	10	1	100	1	0	1000	1000	10	1000	1000	100	0	1	100	1	1	1	1	100	10
R_1NfukG0kdh50nSR	10	1	100	1000	1	1000	1000	100	1000	1000	1	0	1000	100	10	10	10	1	1000	10	1000
R_1Hxe8GNnS4Cl8YR	10	10	100	100	10	100	100	100	100	100	100	1	10	100	10	10	1	1	100	10	100
R_9nmNiqaB0CyLaPH	10	1	10	10	0	100	10	10	100	100	10	10	10	10	1000	10	10	1	100	1	10
R_e4IVto0fwjN9IqN	100	1	10	100	1	1000	100	100	100	100	1000	100	1	100	100	100	10	10	10	10	1000
R_aYtk6sKCFFPRblH						0					0								0
R_57jVRxUiEYayoUl	1000	1000	100	100	10	1000	100	10	1000	1000	1000	0	1000	100	10	100	100	10	1000	10	100
R_enu1itUykYSBhNX	0	1	100	10	0	1000	1000	1	1000	1000	1000	0		1000	0	10	1	10	10	1	0
R_2aFVrWHMQGvW0WF	100	100	100	10	10	100	100	10	10	1000	10	1	10	100	10	100	10	1	100	10	1
R_9WY1LkD7KkNksfj	100	1	10	100	0	100	100	1	100	10	0	0	100	100	1	1	0	1	100	1	10
R_9nJKcnnhUrARqF7	10		100	100	10	100	100	100	100	10	10	10	100	100	10	100		10	100	10	10
R_1ENVAadNhm2UePz	10	100	100	100		1000	100	1000	100	1000	100	10	10	0	1000	100	10	0	100	0	100
R_6h60VN7iYmN9589	10	100	100	1000	0	1000	100	1000	1000	1000	1000	10	1	100	100	100	0	10	1000	10	1000
R_1GF4uMbkKY8P5tj	10	10	10	100	10	1000	100	1000	100	100	100	10	10	100	1000	100	100	100	100	100	100
R_egrJ26JYIMs9ygR	10	1	10	10	1	1000	100	1000	10	1000	1	1	1	10	1	1	1	1	10	1	1
R_56af3URxg5yWBX7	100	100	100	100	10	100	100	100	100	100	10	10	10	100	10	10	10	10	100	10	10
R_0wXyMfVeyAHGdmJ	10	10	10	10	10	10	100	10	10	10	10	10	1	10	10	10	1	1	1	1	10
R_e2iL9eNySthTwTb	10	10	100	10	1	100	100	100	10	1000	10	100	100	100	1	10	10	1	100	10	10
R_7a20HgeOYBl85PT	0	1	100	0	100	10	1000	1	10	100	100	0	0	0	10	10	0	0	0	10	0
R_0J9nDnFEGhtjlhb	10	1	100	10	10	100	100	10	10	100	1	1	100	10	10	10	1	10	100	10	100
R_0qP1KC9iALHUyz3	100	0	10	0	0	1000	1000	1000	1000	1000	100	0	100	1000	1	100	1	10	100	10	0
R_bPi7NoUsQfJxZSB	10	10	100	100	0	1000	10	100	1000	1000	0	0	1000	1000	10	10	10	10	1000	10	1000
R_bm8eFBMBIx8eQst	100	10	10	10	0	1000	100	1000	100	1000	100	1000	10	10	1000	10	1	10	1000	10	1000
R_bgBRvt6Zjjm8SON	100	10	1000	1000	1	1000	100	1000	1000	1000	1000	100	1000	1000	10	100	100	10	1000	10	1000
R_0Pt3Jmz1ALtwCO1	1000	100	100		100											100
