# Supplementary material for: Scientific Evidence and Potential Barriers in the Management of Brazilian Protected Areas
Source: PLoS One. 2017 Jan 9;12(1):e0169917. doi: 10.1371/journal.pone.0169917 (PMC5221784; doi:10.1371/journal.pone.0169917)
Supplement: S2 Dataset — The dataset does not contain any data that could be used to identify any human participants in this study and accessibility of sources is coded as in Table 2. (CSV) [file pone.0169917.s002.csv]

Scientific research papers	Science magazines	Books or book chapters	Policy-briefing documents and technical information leaflets	Unpublished theses	Own field based knowledge, observations and experience	Site visits or short term staff exchanges	Advice from colleagues or experts within organization	Local knowledge and observations from community members	Informal discussion with colleagues	Public media, e.g. newspapers, television, films, radio	YouTube videos or podcasts	Management plans, working manuals and guidelines	Internal databases, archives and records	Advice from experts or scientists outside organization	Published reports	Conference proceedings or presentations	Seminars and workshops	Specific environmental websites, databases or web tools	Training courses	E-bulletins or newsletters
R_2oeRivIGFchvtMF	3	2	3	2	1	3	3	1	1	1	1	0	2	1	2	2	1	1	2	1	1
R_4IYcClOeHUUFT9j	3	2	3	3	0	3	3	3	2	3	3	3	3	3	3	2	3	3	3	3	3
R_0TB71oJK26mKe0J	3	2	2	3	1	2	2	3	2	3	3	2	3	2	3	2	1	0	3	1	2
R_5AROiAtDXQHjw33	1	1	2	1	0	3	2	2	2	1	1	2	3	2	1	3	1	0	0	0	0
R_6E7si8C9ggAYzzL	3	2	3	2	2	3	3	2	3	3	1	2	3	2	2	3	2	2	2	3	3
R_3QasLYZ8QFKB2XH	3	1	3	1	1	3	3	3	3	3	3	3	1	2	2	2	1	1	3	1	1
R_0czaev9WJuMO1FP	1	1	3	1	2	3	3	3	2	3	3	2	1	2	1	2	1	2	3	2	3
R_6XbwlwtHCbA4ftj	1	1	2	0	0	3	1	3	2	3	3	0	2	1	1	0	2	3	2	2	3
R_3Xh2MEGiA0Xn7cp	2	1	1		0	3	3	2	3	3	3	1	3		1	1	1		1	1	2
R_57M7IVmSgBgNy2V	2	1	3	1	0	2	3	3	3	3	2	3	3	3	1	1	1	2	2	2	2
R_bDCMR1mS9gL1C1n	2	3	1	3	3	3	2	2	2	3	3	0	3	3	2	2	1	3	3	3	3
R_cx6qXm3V4Cey6Pj	3	2	3	1	1	3	3	2	3	3	3	1	2	2	1	2	1	1	3	3	3
R_doLwnmxxODvKFAp	3	2	3	1	1	2	3	2	3	2	1	2	1	2	1	2	1	1	2	1	3
R_9FGwTQeUBZKUZXn	1	1	2	3	0	2	3	3	2	3	2	3	2	3	2	1	1	2	3	2	2
R_3rDhsYfinkvtxWZ	2	2	3	2	0	3	2	3	3	3	3	0	3	3	1	0	1	2	2	2	0
R_cIvg5XOP6O0Qv65	2	1	2	1	1	2	1	2	1	2	2	1	1	1	0	1	1	1	1	1	2
R_51qiPkF7nn8YNOR	3	2	3	2	1	3	2	2	3	3	3	3	2	2	2	2	1	1	3	1	3
R_6nzdEmJywF8WjWJ	1	2	2	2	1	3	2	2	2	3	3	1	2	2	2	1	1	1	2	2	0
R_e5m25NRwxEl8l1P	2	1	1	2	0	2	2	3	2	2	0	0	1	0	1	3	1	1	3	2	1
R_79YPEj9Y4JQQOX3	1	1	2	2	0	3	3	2	3	3	1	0	2	2	1	2	2	2	2	2	3
R_3O6Uyel6GoiY0Xb	2	0	2	2	0	2	1	3	1	3	2	0	3	2	1	1	2	3	2	3	3
R_3TR5E3aMeMoxM5D	1	1	2	3	1	3	3	3	3	3	3	1	3	2	3	2	2	1	3	3	3
R_2sJ8ZkhQLWIDUxL	2	2	0	1	1	2	2	1	2	0	3	0	1	3	2	1	0	0	2	2	1
R_4ONut7EoMyocowl	2	1	1	1	2	2	2	2	2	2	1	1	1	2	2	1	1	2	2	1	1
R_8pv5j90Z4ZDWKR7	3	2	2	3	0	3	1	3	1	3	3	2	3	3	3	3	2	2	3	2	3
R_08PHZddUVSpRGsZ	2	2	3	2	2	2	3	2	3	3	3	2	3	2	2	2	3	1	2	1	2
R_cOaUdjEh1RZGfdj	1	2	1	2	0	3	3	2	3	3	3	3	0	3	1	2	1	2	3	1	3
R_dp1qMEFpYziYjid	1	1	2	3	1	3	3	3	3	3	3	1	3	3	2	2	2	1	3	1	3
R_8x1xoEuVNe5LDYp	1	1	1	2	0	3	2	3	3	3	3	0	2	3	2	2	2	3	3	3	3
R_6nweW9zZJLDF73T	1	1	2	1	1	3	2	3	1	3	3	3	2	3	3	2	1	1	3	1	2
R_0cGIkCwncNiXpBj	1	1	3	2	0	3	2	1	2	3	3	3	2	2	0	1	0	1	3	2	1
R_5gQgQWOaVljOwm1	1	1	1	2	1	3	2	3	2	3	3	0	2	3	1	2	2	1	2	1	3
R_2034B01DAIsKxSJ	1	1	2	1	0	2	3	2	2	3	3	2	0	3	1	2	1	1	1	2	1
R_0iZlv2w7ArNvp65	2	1	1	2	1	3	2	2	3	3	3	0	3	3	2	1		1	3	1	2
R_ahiEgLozV1zrtvT	1	2	2	1	0	0	2	2	2	3	3	1	2	2	1	1	1	1	3	2	1
R_5pYnKIL70Q8AZfL	2	2	1	2	2	2	0	3	2	3	3	0	2	3	3	1	1	1	2	1	3
R_bNkFdScI7Wht6Xr	1	1	1	3	1	3	3	3	3	3	0	0	3	3	2	1	2	1	3	1	2
R_5iJyaM8x89soIW9	2	1	2	1	0	3	2	3	2	3	3	3	2	2	1	1	1	1	2	1	3
R_8BN2DOfQnArxb4p	1	1	3	2	0	3	3	3	3	3	3	3	3	3	3	1		3	3	3	2
R_e58H0Ckfk14yxFz	2	1	2	1	0	2	2	2	2	2	2		2	2	1	1	1	1	2	2	1
R_6P7ibCSfvWCYTMF	2	2	2	1	1	2	2	2	2	2	2	1	1	3	1	2	1	1	2	1	1
R_5uoolsdtmrpuDOJ	1	1	3	3	0	2	2	3	2	2	1	0	3	1	1	1	2	1	2	2	0
R_2hu8jYUZT5O8Jgh	3	3	2	3	2	1	2	2	2	1	2	3	3	2	2	1	2	2	2	3	3
R_cvAu74f68ZCcyWN	2	1	1	3	1	2	2	2	2	2	2	1	3	2	1	1	2	1	2	1	3
R_cT6mb99lwBeJXk9	1	1	1	2	2	2	2	3	2	3	2	2	2	2	1	2	1	1	2	2	2
R_4IY2JvD8nQrMO7X	1	0	2	2	1	3	2	1	2	3	1	0	1	2	1	2	1	1	2	1	2
R_ePvDCW9CQpt5vtr	2	2	2	2	1	3	3	2	3	3	2	1	1	2	2	1	2	1	1	1	2
R_ehZfVBdy4cFq9jD	2	2	3	1	0	2	1	2	2	3	3	3	2	2	0	1	1	1	3	2	3
R_6R7EP9YvIGh4Idv			1	1	0	3	2	3	3	3	3	0	2	2	1	1		2	2	2	2
R_6s8IP7XlihQwBXD	2	2	3	2	2	2	2	3	2	3	1	2	2	3	2	2	1	1	2	2	3
R_d5v1MLmh8lFDZgp	2	2	2	1	2	2	1	1	1	2	2	0	2	2	0	2	2	0	2	2	2
R_eDa06TU5oVFqRKd	2	1	1	2	3	3	2	2	3	3	3	3	2	3	2	2	1	3	3	3	2
R_8iRG1MUo662VUpv	2	2	3	2	0	3	2	2	3	3	3	2	3	3	0	2	1	1	3	2	3
R_1FgCHgx7sZvMsux	2	1	3	2	1	3	3	3	3	3	2	2	3	2	2	2	1	2	3	3	3
R_3ye0h3ZcC5YM341	2	2	2	2	1	2	2	3	2	3	2	2	1	2	3	1	1	1	2	1	2
R_25WmFStcI17mxJr	3	2	2	2	1	2	2	2	2	2	2	2	2	3	2	3	2	2	3	2	2
R_2gctjjTokqwnAPP	2	1	2	2	1	3	2	2	3	3	3	1	3	2	2	2	2	2	2	2	3
R_b3jhf2SIPPKykM5	1	1	2	2	0	3	1	3	3	3	3	1	3	3	2	2	1	1	2	1	2
R_9HJr2i9ZWq6815b	1	2	2	2	1	2	2	2	2	3	1	2	3	3	1	2	2	2	3	3	2
R_4T6R3F2ZDou1DuJ	2	2	2	2	1	2	1	2	1	2	2	1	2	2	2	2	1	0	1	1	2
R_brA0wN7PwdAWgU5	2	1	2	2	1	2	1	2	2	3	3	2	3	3	2	2	1	2	2	2	2
R_3lsrsNcfAY2cZXD	1	1	1	2	0	3	2	2	3	2	3	3	2	1	2	1	1	1	2	2	1
R_8Hyc4zP6y7HoNbD	1	1	1	2	0	3	2	3	2	3	3	3	2	3	2	2	2	2	3	2	3
R_0v4xiyWWJeedaFn	2	2	2	2	1	2	2	3	2	2	3	0	3	2	2	2	1	1	3	2	3
R_0Vbc3bElkcwYNtX	3	3	3	3	2	3	3	3	3	3	3	3	3	3	3	2	2	2	3	2	3
R_4MK1AkmbzYwpDHD	3		3	2	1	3	2	3	3	3	3	3	3	3	2	2		2	2	2	2
R_81xoTI02YgIAt4p	2	1	3	3	0	3	1	3	2	3	3	1	1	3	1	2	0	1	2	2	3
R_3yrmkendVwENj8N	1	1	3	1	1	3	3	2	3	3	3	1	2	1	2	1	1	1	2	2	3
R_cSbPxUfAXfi97KJ	2	1	2	2	1	3	2	2	2	3	2	0	2	2	2	2	1	1	2	2	3
R_bf1ck9KYsnepbjD	3	2	2	2	2	3	2	3	2	3	3	2	3	2	2	1	1	2	3	3	3
R_bPCm2nBCrl4PiBv	2	3	2	3	1	3	3	3	3	3	0	3	2	2	3	3	1	1	3	1	3
R_cItW6mBMoytIfbf	2	1	2	1	1	3	3	3	3	3	3	1	3	3	3	1	2	1	3	2	1
R_3z1WFVHqRiwtiIt	1	1	3	1	0	3	2	2	3	3	2	1	1	1	1	1	1	1	2	1	1
R_8bLN60awgkw16Lz	2	2	3	2	1	2	3	3	3	3	1	0	3	2	2	3	3	3	1	3	1
R_6tiwyhe0Myu98Ud	1	2	1	2	2	3	3	3	3	3	3	2	2	3	3	2	2	2	2	2	1
R_0Cn73Odc4bsB0fX	3	2	1	2	1	2	2	2	2	3	0	0	1	2	1	1	0	0	2	3	3
R_9Y0BvfXucxJdh2d	2	2	3	2	1	3	3	3	3	3	3	3	3	2	3	2	3	3	2	2	3
R_7WBn2tagFvjdsuV	3	1	2	2	0	2	2	2	2	3	3	2	2	2	0	1	3	2	3	1	2
R_8jhoe10nVVnZg6V	3	3	3	2	1	3	2	2	2	3	3	3	3	2	1	3	2	2	2	2	2
R_230ePg9ybxFB4Jn	2	2	2	3	1	2	2	3	2	2	2	2	2	2	2	2	0	1	2	1	1
R_40iDoJcwLaTtV0F	1	1	2	2	1	3	1	3	2	2	3	3		3	2	2	2	2	3	2	3
R_dh8pAzJATUO4gcJ	0	0	1	1	0	3	3	3	2	3	2	0	3	3	0	1	1	1	3	3	0
R_0xOQ49gkCyr8Qrb	3	2	2	2	2	3	2	3	3	2	3	3	3	2	3	3	2	2	3	2	3
R_0PWeiKMi4BKwoyV	2	1	1	2	1	2	3	3	3	3	3	2	2	3	2	2	1	2	2	2	2
R_eEaM8gysfIhk8u1	0	0	2	2	0	2	3	0	2	2	2	0	2	2	0	2	1	1	2	1	1
R_72GUgRZwBFKCiB7	3	2	3	2	2	3	3	3	3	3	3	0	2	3	3	2	2	2	3	2	2
R_6KG9BDhD5hBjeap	2	2	1	2	0	3	3	3	3	2	1	2	3	3	0	2	1	1	3	1	3
R_40KyjfEhg42blB3	1	1	2	1	1	3	3	3	3	2	2	1	3	3	2	1	2	3	2	3	3
R_aYt4RpimkOV1zGl	2	1	1	2	1	3	1	3	2	3	3	1	2	3	1	1	1	1	2	2	3
R_bKrpxYazWJVEcpD	3	1	1	3	1	3	3	2	3	2	2	0	3	1	2	2	2	1	1	1	2
R_eaL8JUWP2T3Umd7	2	1	2	3		3	3		3	3	2	3	3	3	3	1	2	3	3	3	3
R_6FsqKdJKDBEUqEt	3	1	3	1	1	3	3	3	3	3	3	1	2	2	2	1	2	2	2	2	1
R_72md1kDmtfsyWxv	2	1	1	1	0	3	2	2	3	3	0	0	2	2	0	2	1	1	2	3	2
R_bBjqCFweMTTGUoB	2	3	2	3	1	3	2	3	3	2	2	3	2	3	3	1	3	3	3	3	3
R_bwvKXmrT9WQbbLv	2	2	3	3	2	3	3	2	2	3	3	2	2	3	2	2	2	2	3	3	3
R_1zzI7BepIx4SjIN	3	2	3	3	1	2	3	3	3	3	1	1	2	2	2	2	2	3	2	2	1
R_ey4Xv9xKkPbd5pb	2	1	2	2	2	2	3	1	2	2	3	0	1	3	1	2	2	2	2	2	1
R_7NFldhigBcLJezr	2	1	2	2	1	2	2	2	2	1	2	1	1	1	1	2	1	1	2	1	2
R_0uLlyMZ9ZVzaLAx	3	3	3	3	2	3	3	3	3	3	3	3	3	2	2	3	2	1	3	3	3
R_aVmhrBHOmPT1rO5	2	2	2	2	2	3	3	3	3	3	3	0	2	3	2	2	2	2	3	2	2
R_1YN8w6YKv7200JL	1	1	1	3	2	3	3	3	2	3	3	3	3	3	2	2	2	3	3	3	3
R_3fv1PhaKdp9OSpf	3	3	3	3	3	3	3	3	3	3	3	3	3	3	3	3	3	3	3	2	3
R_1Nba7bzjc2fVZrL	3	2	3	3	3	3	3	3	3	3	1	0	3	3	2	3	1	0	2	1	2
R_bjzP8uiItsHSrJ3	1	1	2	2	1	3	3	3	3	3	2	3	3	2	2	1	2	2	1	3	0
R_73QNeVQsi0RSAqp	2	2	1	1	0	2	1	3	1	3	1	0	1	1	2	1	0	1	1	2	1
R_6QEdhwQdt9l7gl7	3	2	3	2	3	3	3	3	3	3	3		3	3	1	3	2	2	3	2
R_2r7vDqTOovuqYsJ	2	2	2	2	1	3	3	3	2	3	2	0	2	3	2	2	3	2	2	2	1
R_5C75Ce5vGz9bBrv	1	1	1	2	0	3	3	3	3	3	3	0	0	2	1	2	2	2	2	2	0
R_cMHLuze86kBVdT7	2	2	1	2	2	3	3	3	3	3	3	3	3	2	2	1	2	2	2	3	3
R_bDx0F9oVy4MksYZ	1	1	1	1	0	1	1	2	1	2	0	0	2	2	1	1	1	2	3	2	1
R_2beXSWvN5EJz8TH	2	2	3	1	1	2	2	2	2	2	3	1	1	2	2	2	1	2	2	2	1
R_9LWByOVSonv6Na5	1	2	1	3	3	2	2	2	3	3	3	3	2	3	2	2	2	2	3	1	2
R_9mn9pv9b3i2rYEJ	2	3	3	2	2	3	3	2	3	3	3	1	3	3	1	3	2	1	3	2	3
R_8B8fvVNrTkQOcHb	3	3	3	3	3	3	3	3	3	3	3	3	3	3	3	3	3	3	3	3	3
R_cIIBMAvU0YGmp13	2	2	1	2	1	2	1	2	1	2	3	2	2	2	1	2	2	2	2	1	2
R_4JEyLhRimI8QhsF	2	1	2	1	1	1	1	1	1	2	1	0	0	0	0	1	1	1	1	0	1
R_9ZERenZgNsMOQcJ	2	2	2	3	0	2	3	3	2	3	2	0	2	3	1	2	1	1	2	2	2
R_2h5woDWrMtfzvEN	1	0	2	1	0	3	3	2	3	3	2	1	3	3	0	2	2	2	3	2	0
R_4VIxoLpGQNahbsF	3	2	2	3	1	2	3	3	3	3	3	2	2	3	1	3	2	2	2	2	3
R_0CBkrYxZ0ljdKUB	2	1	2	1	0	3	3	1	3	2	1	0	0	2	0	2	1	2	2	2	2
R_9Z72nvIDPLkxcu9	1	2	1	1	0	3	3	3	3	2	3	3	3	1	1	1	2	2	2	1	2
R_eQK2tgg5vBex7et	2	1	1	3	0	3	3	3	3	2	3	0	2	3	2	2	0	0	3	1	1
R_39OrRllyFEnscNT	1	1	1	0	1	1	2	1	1		2	1	0	1	1	1	2	2	1	1	1
R_2oElhVs246Z1Vhb	2	0	1	1	1	2	1	2	1	2	3	2	2	2	1	1	1	2	2	0	0
R_aXFs6u0OkUouMMB	2	2	1	1	1	3	2	3	2	3	3	3	1	2	2	2	2	2	3	2	2
R_41kAk8LvBYcUvXf	2	2	1	2	2	3	3	2	3	2	0	2	1	2	1	2	1	0	2	0	0
R_8pRVEXzPt0rcJq5	1	1	2	3	2	2	3	2	2	3	2	2	3	2	3	2	2	1	2	2	1
R_71iT6Gv7EkfDpsN	2	1	2	1	0	2	2	3	2	3	3	2	3	3	2	2	2	2	3	2	1
R_bIvtE8BUJ0szvEh	0	2	1	2	0	2	1	2	2	1	3	0	2	2	1	2	1	1	2	2	2
R_9B3n4WQI20NBY3j	0	1	1	1	0	2	2	1	2	2	2	1	2	2	2	1	1	2	1	2	1
R_9BPzSHOVrrPb4GN	1	1	1	1	0	3	2	3	2	3	1	0	1	2	0	1	0	0	2	1	0
R_1U4RGaakmWfIArX	2	1	2	2	0	3	3	3	3	3	3	0	2	3	2	1	1	2	2	2	2
R_4JFWON3iwFQ16F7	3	1	2	2	0	3	2	2	3	3	3	3	2	2	2	2	1	2	3	1	3
R_eg1WeG6QSTGOcdv	1	1	1	1	1	2	2	3	2	3	2	2	2	2	2	1	1	1	2	1	2
R_eWY4vSYMmXYWAqV	2	2	2	2	1	3	3	3	3	2	3	3	3	3	3	2	2	2	3	2	2
R_3DDbTRC0unJjQ21	2	2	1	2	2	3	3	3	3	3	3	3	2	2	2	1	2	1	2	1	2
R_3scK5xLWSiDRf3D	1	0	2	1	0	2	3	3	2	1	2	0	3	2	0	3	2	1	2	2	0
R_0V41bZIXf86B3HT	2	2	1	1	1	2	2	3	1	3	2	0	3	1	3	1	1	2	2	1	2
R_3EqWYrOflWSHCBf	2	1	2	2	2	2	3	2	2	3	3	0	1	1	1	1	1	1	2	3	2
R_b4xACdBNsWb54KF	2	2	1	2	0	3	3	2	3	3	3	0	3	3	1	2	2	2	3	2	3
R_6MwGRoEBR7eDRZ3	1	0	0	2	0	3	3	3	3	3	3	0	3	0	1	1	1	1	1	1	3
R_41prGjdAHeLxIDr	1	1	2	3	0	3	3	3	3	3	1	0	3	3	0	2	0	0	3	2	2
R_9TrPOzsuBWRn5mB	0	0	0	0	0	2	2	1	2	1	0	0	1	1	1	0	0	1	1	1	2
R_3O8VOSFgiMB2j0p	2	2	1	2	1	3	3	2	3	3	3	0	3	2	1	2	1	1	2	1	2
R_2u8QfqbwcUoCJO5	2	2	1	2	1	2	2	2	2	2	2	1	2	2	1	2	1	1	3	2	2
R_b2vqjpcRdDQI4Cx	2	2	1	1	2	3	1	2	1	2	1	0	3	1	2	2	2	1	1	2	1
R_a9wftfBEbHTMTkx
R_0olqxGgGyZ6jepT	2	2	3	2	1	2	2	3	2	3	2	2	3	3	1	2	2	1	3	2	3
R_bOdr6HwszZAqcPb	0	1	1	1	0	3	3	3	3	3	3	3	1	1	1	2	1	1	3	1	3
R_3ZZx5XmqMyrBzSZ	2	2	2	2	1	3	2	2	2	2	3	2	2	1	1	1	1	2	1	2	1
R_3pKYF9J1lYfkntP	2	1	1	1	2	3	2	2	1	3	2	3	1	2	1	2	1	1	2	1	2
R_6mWWRcJPARQbUe9	2	1	2	2	1		0	1	1	1	0	0	2	2	1	1	0	0	2	1	2
R_6xQ4HDhaofywLBz	1	1	1	1	0	3	2	3	3	2	3	0	1	2	3	1	1	1	1	1	2
R_9QuLdSQ2LCgCWKV	2	1	2	1	1	3	3	2	3	3	2	1	2	1	2	1	1	1	2	1	1
R_cSER69nzJCfvuQd	2	2	2	2	2	3	2	3	2	3	3	0	3	3	1	2	2	2	3	2	3
R_cv7qKOMkzQfgrNr	2	1	2	2	1	3	3	3	2	3	3	3	2	1	2	2	1	2	3	1	3
R_6x6z1L6L8eciIqF	2	2	2	1	2	3	3	3	3	3	3	1	2	1	1	2	1	1	2	1	1
R_2c10sM8dkmxOcvz	2	1	2	1	1	3	2	3	2	3	2	0	1	2	1	1	1	1	2	1	1
R_cUtrMUcD6jh6npH	0	0	1	0	0	0	0	1	0	0	1	0	0	0	0	0	0	0	0	0	0
R_5jBwxZNzLsypJhH	2	1	2	2	1	3	3	2	2	3	0	0	1	0	1	2	1	2	3	2	3
R_77IQzaV3kZjRsGh	3	3	2	2	2	3	2	2	2	2	2	3	3	2	2	3	1	2	3	2	3
R_3aQLXDC3WPE8tEh	2	2	2	2	2	3	2	2	3	2	1	0	2	2	1	2	1	1	2	1	2
R_72qZZsl4PzqUPkN	2	1	2	3	1	3	3	3	3	3	3	3	3	3	2	2	2	3	3	3	3
R_b1toudESGY0Zkrz	2	2	2	2	1	3	2	3	2	2	3	2	2	2	3	3	1	1	2	1	3
R_0kPu6tZA4eKyXxr	1	1	1	1	3	3	3	3	3	3	2	1	3	2	3	1	2	2	2	1	1
R_blJ5qiYRXkA6tjT	2	1	1	2	0	1	3	2	2	1	0	2	3	2	2	1	2	1	2	1	1
R_7PZ6mEF9aZx8CX3	2	1	2	1	1	3	2	3	2	3	2	0	2	2	1	1	1	1	2	2	1
R_afbE9iUw3OeEd37	3	1	1	1	1	3	2	3	2	3	3	2	3	0	2	1	1	1	3	2	3
R_0TIp7pJ6tpNk9i5	3	3	3	3	1	3	3	3	3	3	3		3		2	2	3		3	2
R_2659UCtescaHP25	2	2	2	2	2	2	2	3	2	2	3	3	2	2	3	2	2	2	3		2
R_cRQTwsdFgZMtio5	3	2	1	1	0	3	0	2	2	0	2	3	3	2	2	1	1	2	3	2	1
R_5outhWVvyimVxOt	2	2	1	1	0	3	3	2	3	3		3	3	1	2	1	1	1	3	2	1
R_cuzQWP8WOP02aIR	2	1	1	2	2	1	2	2	2	2	2	2	2	2	2	1	1	2	2	2	2
R_0HAFZ3tmxivCxo1	2	2	3	2	1	3	3	3	3	3	3	3	2	2	3	2	2	3	3	2	2
R_6MtoFRGQ664Dy3b	2	1	2	2	0	2	3	3	2	2	3	0	3	3	1	2	1	2	3	1	1
R_9ntForotOGvTMTb	3	3	2	2	1	3	2	1	2	1	2	0	3	3		2	3	2	3	1
R_1KZiXuUJuBfjtAN	0	0	0	1	0	3	3	2	3	3	2	1	0	1	1	0	1	1	1	2	0
R_eQal1e6dYuWjX5H	2	1	1	2	1	2	2	1	3	2	2	1	3	1	2	2	2	2	2	1	0
R_1M4fKtYGcIDrzil	1	1	3	3	1	3	3	3	3	3	3	3	3	3	3	1	2	3	2	3	3
R_9T8robbb0Rff7eZ	1	1	2	2	2	3	3	2	3	3	3	3	3	3	2	1	1	0	3	3	2
R_6VEUPICvgnVCQpT	3	0	1	2	0	3	2	3	2	3	0	1	3	1	1	2	1	2	1	2	3
R_85KVMnnFN7SN7lH			1													1
R_6JdIwFTWEYMRofX	2	2	2	3	2	3	3	3	3	3	0	0	3	3	2	1	2	0	3	0	0
R_2tKrIGp7oHk0i5T	2	1	1	2	1	3	3	3	3	3	3	0	2	3	2	2	1	1	2	1	2
R_5ougNDQMLH0KYlv	3	3	3	3	2	2	3	3	3	3	3	2	3	3	2	3	2	2	2	2	2
R_81gZKDYpaFygIVn	3	3	2	2	1	3	3	3	3	3	3	1	1	2	3	1	1	1	3	1	1
R_cAXoZT2f2ofIqtn	3	2	2	2	1	2	2	3	2	2	3	2	3	2	2	2	2	1	3	1	2
R_3JM2wen2AT5DsXz	2	2	2	2	1	3	3	3	2	2	3	3	3	3	2	3	2	1	2	1	2
R_2icNtlLUSqgXdPv	3	1	3	3	0	2	2	3	2	3	3	2	3	0	1	2	1	3	3	3	2
R_8wx9YxBnEcPZ5fn	2	1	2	2	1	3	3	1	3	3	1	2	3	3	1	1	1	1	3	2	1
R_1U30tF13lnhY3ZP	2	1	1	1	1	3	2	3	2	2	2	2	2	2	1	2	2	1	2	1	2
R_6iqdsEltzBPVHql	2	1	1	2	0	2	3	2	3	3	3	1	3	1	3	1	0	2	1	1	1
R_6Sa40yNKwe2gWON	0	2	1	0	0	1	1	1	1	1	0	1	1	1	0	2	1	1	0	1	1
R_3NSWhQgDKP6oeeV	3	2	2	3	2	3	2	3	2	3	2	2	3	3	2	3	2	1	3	1	2
R_eLJqOJtZR3RhEKF	2	1	2	2	1	3	3	3	3	3	3	2	2	2	3	1	1	1	2	1	1
R_2mC3GsZvyra1R4h	3	2	3	1	0	3	3	2	3	2	3	3	3	1	2	2	1	2	3	2	3
R_5BAIzep7LOUg4kJ	2	2	2	2	1	1	2	1	2	2	2	3	3	2	1	3	2	1	3	1	2
R_5jboVf7uR0sa69v	1	1	3	2	1	1	3	3	2	3	3	1	2	2	2	3	1	1	2	1	1
R_9BRMAcmK1DY3Gmh	3	3	2	2	1	3	3	2	2	2	2	2	1	2	1	1	1	0	3	0	2
R_eni09acmLceV7zD	1	0	2	3	0	3	3	2	3	3	3	0	2	2	0	0	0	1	2	0	0
R_bscbgsWUXdTZIbj	3	2	2	2	1	2	1	3	3	2	1	0	1	1	2	1	1	1	2	1	1
R_9pjQMJj334dTgcl	3	3	3	3	3	3	3	3	3	3	3		3	3	3	3	3	3	3	3	3
R_1yJ6XgROYo2mpGl	2	1	1	3	2	3	3	3	3	3	3	3	2	3	3	2	1	2	3	2	3
R_8v9TOXwUy6Cq86N	2	1	3	3	2	3	3	3	3	3	3	2	3	3	3	2	2	1	3	1	1
R_5iGQs6ououiQQv3	3	3	3	3	2	3	3	3	2	3	1	1	3	3	3	3	3	2	3	2	3
R_9EOFjjg38V2vZLT	3	3	3	2	1	2	3	3	2	3	3	3	2	1	2	3	2	2	1	1	1
R_3JJ81Ov3bpbdlKR	3	2	2	2	1	3	2	2	2	1	3	2	3	2	2	3	2	2	3	2	2
R_5gwaMg7OqaMc2xL	1	2	1	2	0	2	1	2	2	3	3	1	1	3	1	0	1	1	3	2	2
R_3s1jG15WXo6eS6p	1	1	2	1	0	2	3	1		2	3	0	2	2	2	1	2	1	1	1	2
R_aWvV7irNsXS7YVf	3		3										3			3			3	3
R_bCV4PxNWopHVXGR	2	2	3	3	0	3	2	3	2	3	2	0	1	2	1	3	1	1	2	1	0
R_bm9JWoSv21HgRBX	2	1	2	3	2	3	3	3	2	3	3	3	3	3	3	3	2	2	1	3	2
R_1Lcuia4y0y3oBKZ	3	2	1	1	0	2	2	2	2	3	3	3	3	1	1	2	2	3	2	3	0
R_bq5I3RDXB1wH8YR	1	0	1	0	0	3	0	1	2	0	1	0	0	0	0	1	0	0	1	1	2
R_2b4qvrNwxD8QuTr	2	1	1	2	2	3	2	3	3	3	3	2	3	3	3	2	2	1	3	1	2
R_3g5unsZ4cy11GE5	1	1	1	2	0	3	2	3	2	2	3	2	2	3	2	1	2	1	3	2	3
R_8vw6VOnSv33S84J	2	0	1	1	0	3	3	3	2	3	3	3	2		1	1	2	1	1	1	2
R_esx8fm5NKb9PYDH	2	2	0	1	1	3	3	3	3	3	3	1	0	2	2	1	0	0	3	2	2
R_egEKooHfXkkSXEV	2	2	1	3	1	3	3	3	3	3	3	1	3	2	2	2		3	3	3	3
R_9RKeFdaC2ayPQax	1	0	1	2	0	3	3	2	2	3	1	1	2	3	2	2	1	2	3	2	3
R_3JAwMg54Rn9TXoN	3	1	1	3	1	2	3	2	2	2	1	2	1	3	1	3	3	1	3	3	3
R_dgVIrbIiPpvhhZj	2	2	2	2	0	3	1	3	2	1	2	1	2	1	2	2	1	1	2	2	2
R_6gOmhGDJ6w834Ut	3	3	3	3	2	3	3	3	3	3	3	1	3	2	2	3	2	2	3	2	2
R_9N4xwDTSV1NvTxj	1	1	2	1	1	2	2	2	1	1	1	1	1	2	2	1	1	1	1	1	1
R_9TDlvSGO6HfPmm1	1	1	1	1	1	3	2	0	2	2	2	1	1	0	0	1	1	1	1	1	1
R_5hx7g0mv8Yepl77	2	1	3	2	1	3	3	3	3	3	3	1	3	0	2	2	1	2	3	1	2
R_3DvDR9liugJo3qZ	3	2	3	2	3	3	3	3	3	3	3	3	3	3	3	3	2	3	3	3	2
R_1SIMgGg21JVgGnX	2	2	1	2	1	3	3	3	3	3	1	1	3	3	1	2	1	1	3	2	3
R_3sY2G2JSNvdR16B	2	2	3	2	1	3	2	2	2	2	3	2	3	3	2	1	1	1	3	1	1
R_cUc2HAW6HDdmD6l	1	1	1	1	0	2	1	3	2	3	2	0	3	0	1	3	1	1	2	1	0
R_dmqocBs2mdzQupv	1	2	2	1	3	3	3	2	3	3	3	3	2	3	2	2	2	2	2	2	1
R_3wIfQb8tAHeYRO5	2	2	3	3	2	2	1	2	1	3	2	0	2	3	1	2	1	1	3	1
R_3jz1VdGD51oSCNL	1	2	1	1	1	2	2	2	2	3	3	2	1	2	2	2	1	1	3	1	3
R_5mprFNsvL5Ghm4d	2	2	2	2	2	3	2	1	3	3	3	2	3	2	1	2	2	1	3	1	2
R_787PgmkFnqsG1aR	2	1	2	2	1	2	3	2	2	2	2	1	3	2	1	2	2	1	2	1	2
R_dhbhtVbmwxYKseh	2	1	3	2	2	2	2	1	2	2	3	3	3	2	2	2	1	2	3	2	3
R_9YTXjqJDyYMwqd7	1	1	2	2	1	3	3	3	3	3	1	1	2	3	2	2	2	1	2	3	2
R_57Go97Ul5MsFEdn	2	1	1	2	1	1	1	3	1	3	1	3	1	1	2	1	2	2	3	2	2
R_ahf8LtWmUhgf4LX	2	2	2	2	1	2	3	2	2	2	3	2	3	3	1	2	2	1	3	1	3
R_71EBah4kQYjmP1b	2	3	3	2	0	3	3	3	3	3	3	1	3	3	2	3	1	2	3	2	3
R_4Ysdvw7tMtnwaYl	2	2	2	3	2	3	3	3	3	3	3	2	3	3	3	2	3	3	3	3	2
R_6J4bf7ApZvpz273	3	2	3	2	2	3	3	3	3	3	3	1	3	2	2	2	2	2	3	2	3
R_agxAsyZ7vQt9NJz	1	1	1	1	0	2	3	2	3	3	3	0	1	1	1	1	1	1	2	1	1
R_1NfukG0kdh50nSR	2	2	3	2	1	2	3	2	2	3	0	0	3	2	2	2	1	1	2	2	3
R_1Hxe8GNnS4Cl8YR	2	1	1	2	1	2	1	2	1	1	2	1	2	2	1	2	0	0	3	1	1
R_9nmNiqaB0CyLaPH	2	1	1	1	0	2	1	3	1	3	3	1	0	1	1	0	0	1	1	2	3
R_e4IVto0fwjN9IqN	2	0	2	1	1	2	2	2	2	3	3	2	2	0	2	2	1	1	2	2	2
R_aYtk6sKCFFPRblH						3													2
R_57jVRxUiEYayoUl	3	3	2	2	2	2	1	3	2	2	3	3	3	3	3	3	2	3	3	1	2
R_enu1itUykYSBhNX	2	2	3	3	0	3	3	2	3	3	3	0	2	3	1	2	1	3	2	3	2
R_2aFVrWHMQGvW0WF	2	1	1	1	2	3	1	3	2	3	3	1	1	2	2	1	1	2	1	2	1
R_9WY1LkD7KkNksfj	1	1		2	0	2	3	2	3	2	2		2	2	1			1			1
R_9nJKcnnhUrARqF7		1	1	3	0	2		2	2	2	1	0	0	1	0	0	0	0	0	1	1
R_1ENVAadNhm2UePz	3	2	3	2	0	3	3	3	3	3	2	1	0	1	1	2	1	1	3	0	2
R_6h60VN7iYmN9589	3	2	3	2	0	3	3	3	3	3	3	1	1	2	2	2	1	1	2	1	2
R_1GF4uMbkKY8P5tj	3	2	3	2	2	3	2	3	2	3	3	3	2	2	2	2	3	2	2	2	2
R_egrJ26JYIMs9ygR	2	2	2	2	1	3	2	2	2	3	2	2	2	2	1	2	1	1	2	1	1
R_56af3URxg5yWBX7	3	2	3	1	3	2	2	2	2	3	1	1	1	1	1	2	2	2	2	1	1
R_0wXyMfVeyAHGdmJ	1	1	2	1	1	2	2	1	2	2	2	2	1	2	1	1		1	2	1	2
R_e2iL9eNySthTwTb	2	1	2	1	1	3	2	3	2	2	3	3	3	3	1	1	1	1	2	1	1
R_7a20HgeOYBl85PT	1	1	2	0	0	1	3	1	2	3	1	2	0	0	3	1	0	1	1	1	0
R_0J9nDnFEGhtjlhb	3	3	3	3	3	3	3	3	2	2	3	3	3	3	2	2	2	2	3	3	3
R_0qP1KC9iALHUyz3	0	0	1	2	0	3	3	3	3	3	3	0	3	0	2	3	1	1	3	3	3
R_bPi7NoUsQfJxZSB	1	2	2	2	0	3	1	3	2	3	1	0	2	3	2	2	1	1	2	1	2
R_bm8eFBMBIx8eQst	3	1	2	1	0	3	2	3	2	3	3	1	2	1	2	1	1	1	1	2	3
R_bgBRvt6Zjjm8SON	3	1	2	2	1	3	3	3	3	3	3	3	2	2	2	2	2	1	3	2	3
R_0Pt3Jmz1ALtwCO1	2	1	2	2	2	2	2	3	2	3	3	0	3	3	2	1	1	1	2	3	1
