# Supplementary material for: Scientific Evidence and Potential Barriers in the Management of Brazilian Protected Areas
Source: PLoS One. 2017 Jan 9;12(1):e0169917. doi: 10.1371/journal.pone.0169917 (PMC5221784; doi:10.1371/journal.pone.0169917)
Supplement: S4 Dataset — The dataset does not contain any data that could be used to identify any human participants in this study. (CSV) [file pone.0169917.s004.csv]

EBDM	Accessility of EV	Importance of EV	Experience time (years)	Protected area size (ha)	Protected area type	Education level	Preliminary technical training	English fluency	Regional location	Transformed EBDM
2.946	1.8	1.8	5	347000	Sustainable use	Masters	No	Elementary	North	1.31
4.878	2.6	2.6	12	22694	Strict protection	Specialization	Yes	Intermediate	Northeast	1.486
4.975	2.4	2.4	2	3e+05	Strict protection	Masters	No	Elementary	North	1.493
4.187	1	1	1	424430	Sustainable use	Tertiary education	No	Advanced	North	1.43
4.933	2.6	2.6	8	12000	Strict protection	Tertiary education	Yes	Advanced	Northeast	1.49
5.36	1.8	1.8	13	16	Sustainable use	Masters	Yes	Advanced	Center-West	1.522
2.678	1.6	1.6	10	152	Strict protection	Tertiary education	Yes	Intermediate	Northeast	1.279
3.872	2	2	8	13000	Strict protection	Masters	No	Advanced	Northeast	1.403
4.744	1.8	1.8	8	26715	Strict protection	Specialization	Yes	Elementary	Northeast	1.476
4.395	2.6	2.6	3	195075	Sustainable use	Doctorate	Yes	Intermediate	North	1.448
4.433	2.4	2.4	2	1077000	Sustainable use	Tertiary education	No	Elementary	North	1.451
2.74	2.4	2.4	3	64	Sustainable use	Masters	Yes	Intermediate	Northeast	1.287
4.538	1.8	1.8	5	3462	Strict protection	Masters	No	Intermediate	Center-West	1.46
5.089	1.8	1.8	14	31	Strict protection	Tertiary education	Yes	Elementary	Northeast	1.502
2.963	1.4	1.4	5	1018000	Sustainable use	Specialization	No	Elementary	Northeast	1.312
5.374	2.6	2.6	1.5	1884	Sustainable use	Masters	Yes	Intermediate	Northeast	1.523
4.067	1.4	1.4	10.8	1124000	Sustainable use	Tertiary education	Yes	Elementary	North	1.42
2.683	1.6	1.6	4	1e+05	Sustainable use	Masters	No	Intermediate	Northeast	1.28
2.978	2	2	5	831525	Strict protection	Tertiary education	Yes	Elementary	North	1.314
4.785	1.6	1.6	2	80	Sustainable use	Specialization	No	Intermediate	Northeast	1.479
4.57	2.2	2.2	3	160	Sustainable use	Masters	Yes	Advanced	North	1.462
4.463	1.6	1.6	6	3288	Sustainable use	Masters	No	Advanced	North	1.453
4.417	1.4	1.4	7	942000	Strict protection	Tertiary education	No	Elementary	North	1.45
4.716	2.2	2.2	4	142000	Sustainable use	Masters	No	Intermediate	Northeast	1.474
4.533	2.2	2.2	11	974	Strict protection	Tertiary education	Yes	Elementary	Northeast	1.459
4.288	2.2	2.2	4	188000	Sustainable use	Tertiary education	Yes	Intermediate	North	1.439
4.751	2	2	3	160000	Sustainable use	Masters	Yes	Intermediate	North	1.476
4.322	1.2	1.2	8	11	Strict protection	Masters	No	Advanced	Northeast	1.442
5.497	1.4	1.4	6	19264	Strict protection	Tertiary education	Yes	Elementary	Northeast	1.531
4.334	1.8	1.8	4	188000	Sustainable use	Tertiary education	Yes	Advanced	North	1.443
4.571	2	2	9	2272000	Strict protection	Specialization	Yes	Intermediate	North	1.462
4.672	1.4	1.4	8	1423	Sustainable use	Tertiary education	No	Elementary	Southeast	1.47
4.651	2.2	2.2	5	104000	Strict protection	Doctorate	Yes	Advanced	Southeast	1.469
3.95	2	2	10	131	Sustainable use	Tertiary education	No	Intermediate	Southeast	1.41
1.999	1.8	1.8	10	1504	Strict protection	Masters	Yes	Elementary	Southeast	1.189
4.13	1.8	1.8	6	43	Strict protection	Specialization	No	Elementary	Southeast	1.426
3.16	1.4	1.4	2	4344	Sustainable use	Tertiary education	No	Elementary	Southeast	1.333
1.92	1.6	1.6	23	1384	Strict protection	Tertiary education	No	Beginner	Southeast	1.177
4.353	1.4	1.4	20	2392	Strict protection	Specialization	Yes	Beginner	Southeast	1.444
4.216	2.2	2.2	4	859722	Strict protection	Tertiary education	Yes	Intermediate	North	1.433
4.34	1.6	1.6	4	75	Sustainable use	Tertiary education	Yes	Elementary	North	1.443
4.64	1.4	1.4	5	430	Sustainable use	Specialization	Yes	Elementary	North	1.468
4.929	2.2	2.2	5	330000	Sustainable use	Masters	No	Elementary	North	1.49
4.745	2	2	1	167000	Sustainable use	Tertiary education	No	Beginner	North	1.476
4.425	2	2	4	619	Strict protection	Tertiary education	Yes	Intermediate	North	1.45
2.959	2.2	2.2	6	260	Sustainable use	Masters	No	Elementary	North	1.312
2.33	1.6	1.6	4	97357	Sustainable use	Tertiary education	Yes	Beginner	North	1.235
4.225	2	2	4	82	Strict protection	Specialization	Yes	Advanced	North	1.434
4.584	2.4	2.4	1	1077	Sustainable use	Specialization	No	Elementary	North	1.463
4.927	2.2	2.2	16	527000	Sustainable use	Specialization	Yes	Intermediate	North	1.49
3.918	2	2	3	3	Sustainable use	Masters	No	Intermediate	North	1.407
3.476	2.2	2.2	4	468790	Sustainable use	Tertiary education	Yes	Intermediate	North	1.365
4.695	2.2	2.2	4	1020000	Sustainable use	Tertiary education	Yes	Advanced	North	1.472
4.527	1.8	1.8	3	1e+06	Sustainable use	Tertiary education	Yes	Intermediate	North	1.459
4.503	1.8	1.8	8	501771	Sustainable use	Specialization	Yes	Elementary	North	1.457
4.998	1.8	1.8	5	350960	Strict protection	Masters	Yes	Intermediate	North	1.495
3.676	1.6	1.6	10	188	Sustainable use	Masters	Yes	Intermediate	North	1.385
4.618	1.8	1.8	3.5	160000	Sustainable use	Masters	Yes	Intermediate	North	1.466
3.299	2.2	2.2	4	77500	Strict protection	Tertiary education	Yes	Elementary	North	1.348
5.752	3	3	7	501000	Sustainable use	Masters	Yes	Advanced	North	1.549
3.932	2.5	2.5	5	184	Strict protection	Masters	Yes	Intermediate	North	1.408
3.365	2.2	2.2	4	828	Sustainable use	Masters	Yes	Intermediate	North	1.354
5.03	1.8	1.8	3	600	Strict protection	Masters	Yes	Intermediate	North	1.498
4.491	2	2	8	350	Strict protection	Masters	No	Elementary	North	1.456
4.261	2.4	2.4	3	212000	Sustainable use	Masters	No	Intermediate	North	1.437
4.713	2.8	2.8	12	27	Sustainable use	Masters	Yes	Intermediate	North	1.473
4.55	1.6	1.6	1.5	1240	Sustainable use	Doctorate	Yes	Elementary	Northeast	1.461
5.076	1.4	1.4	4	751	Sustainable use	Specialization	Yes	Elementary	North	1.501
4.986	2	2	6	45	Strict protection	Masters	Yes	Intermediate	Southeast	1.494
2.587	1.8	1.8	16	720	Sustainable use	Masters	Yes	Intermediate	South	1.268
4.673	2.4	2.4	3.5	91300	Strict protection	Tertiary education	No	Elementary	Northeast	1.47
5.378	2.4	2.4	1	42200	Sustainable use	Specialization	No	Advanced	North	1.523
4.642	2	2	3	2700	Sustainable use	Masters	Yes	Intermediate	North	1.468
2.994	1.8	1.8	10	3867000	Strict protection	Doctorate	Yes	Intermediate	North	1.315
5.191	0.6	0.6	2	83445	Sustainable use	Tertiary education	Yes	Intermediate	North	1.509
3.586	2.6	2.6	10	53	Strict protection	Specialization	Yes	Elementary	Southeast	1.376
4.726	2	2	4	75000	Sustainable use	Tertiary education	Yes	Elementary	North	1.474
4.603	2.4	2.4	10	131	Sustainable use	Tertiary education	No	Intermediate	Southeast	1.465
4.149	1.8	1.8	11	33988	Strict protection	Masters	Yes	Elementary	South	1.427
3.246	2	2	5	107234	Sustainable use	Tertiary education	Yes	Elementary	North	1.342
4.512	2.4	2.4	9	147	Strict protection	Specialization	Yes	Elementary	Southeast	1.457
4.843	1.8	1.8	3.5	129000	Strict protection	Masters	Yes	Intermediate	Northeast	1.483
4.652	1.8	1.8	7	31	Strict protection	Tertiary education	Yes	Intermediate	Southeast	1.469
5.089	2.8	2.8	20	27153	Sustainable use	Masters	Yes	Intermediate	North	1.502
5.477	2.4	2.4	9	6e+05	Strict protection	Masters	Yes	Advanced	North	1.53
5.119	2.4	2.4	6	45	Strict protection	Masters	Yes	Intermediate	Southeast	1.504
3.841	1.6	1.6	5	21600	Sustainable use	Tertiary education	No	Elementary	North	1.4
3.198	1.8	1.8	10	53	Strict protection	Specialization	Yes	Elementary	Southeast	1.337
5.085	3	3	6	75850	Sustainable use	Masters	No	Intermediate	North	1.502
3.793	2.2	2.2	6	24800	Strict protection	Specialization	No	Elementary	South	1.396
5.327	2	2	5	14000	Sustainable use	Tertiary education	Yes	Elementary	Southeast	1.519
5.049	3	3	6	4e+05	Sustainable use	Specialization	Yes	Intermediate	North	1.499
5.57	2.6	2.6	1	1881	Sustainable use	Specialization	No	Elementary	North	1.536
2.686	1.4	1.4	3.7	398993	Sustainable use	Masters	Yes	Elementary	North	1.28
3.704	1.4	1.4	6	739805	Sustainable use	Masters	No	Elementary	North	1.387
4.819	2.5	2.5	15	2548	Strict protection	Tertiary education	Yes	Beginner	Southeast	1.482
4.222	1.8	1.8	7	8745	Strict protection	Secondary school	No	Elementary	South	1.433
4.478	1.4	1.4	6	35000	Sustainable use	Tertiary education	No	Elementary	Southeast	1.455
3.676	2.4	2.4	4.5	78775	Strict protection	Tertiary education	No	Elementary	South	1.385
4.397	1.6	1.6	10	764801	Strict protection	Tertiary education	Yes	Intermediate	North	1.448
5.41	2.2	2.2	4	122	Strict protection	Masters	Yes	Intermediate	North	1.525
4.999	2.6	2.6	10	130000	Strict protection	Specialization	Yes	Elementary	Northeast	1.495
3.91	1.8	1.8	4	963000	Strict protection	Tertiary education	No	Elementary	North	1.406
1.896	1.2	1.2	5	1150	Strict protection	Specialization	No	Elementary	North	1.173
5.307	2.2	2.2	6	38000	Strict protection	Tertiary education	No	Intermediate	Southeast	1.518
4.805	1	1	8	87000	Strict protection	Tertiary education	Yes	Beginner	North	1.481
5.348	2.8	2.8	0.8	291	Strict protection	Masters	No	Intermediate	North	1.521
3.391	1.8	1.8	3.6	227126	Strict protection	Masters	Yes	Elementary	North	1.357
4.647	1.8	1.8	9.5	50	Strict protection	Technical school	No	Beginner	Southeast	1.468
4.013	2	2	4	9000	Sustainable use	Tertiary education	No	Elementary	Southeast	1.415
5.379	0.8	0.8	14	3203	Sustainable use	Specialization	No	Elementary	North	1.523
3.768	0.8	0.8	15	245000	Strict protection	Tertiary education	Yes	Elementary	North	1.393
4.198	1.8	1.8	4	33000	Sustainable use	Masters	Yes	Intermediate	Southeast	1.431
4.802	1.8	1.8	1	42446	Strict protection	Tertiary education	No	Beginner	North	1.48
3.085	1.6	1.6	2	5888	Strict protection	Specialization	Yes	Elementary	Northeast	1.325
4.99	1.4	1.4	11	20024	Strict protection	Specialization	Yes	Elementary	Southeast	1.495
3.044	1.6	1.6	10	4616	Strict protection	Tertiary education	No	Elementary	Northeast	1.321
2.022	1	1	5	6222	Strict protection	Masters	No	Elementary	Northeast	1.192
3.452	1	1	10	1e+05	Sustainable use	Tertiary education	Yes	Elementary	Northeast	1.363
5.172	2	2	8	11000	Strict protection	Masters	Yes	Advanced	Northeast	1.508
4.468	2.4	2.4	10	18500	Strict protection	Tertiary education	Yes	Elementary	Northeast	1.454
2.712	1.4	1.4	5	313000	Sustainable use	Tertiary education	No	Elementary	Northeast	1.283
3.856	2.2	2.2	13	22694	Strict protection	Specialization	Yes	Advanced	Northeast	1.401
4.804	2.2	2.2	4	160000	Strict protection	Masters	Yes	Elementary	Northeast	1.48
4.663	0.8	0.8	7	23040	Strict protection	Tertiary education	Yes	Intermediate	Northeast	1.469
4.592	1.6	1.6	5	4052	Strict protection	Masters	Yes	Intermediate	Northeast	1.464
4.784	1.8	1.8	3	6700	Sustainable use	Masters	Yes	Intermediate	Northeast	1.479
3.717	2.4	2.4	5	22500	Strict protection	Masters	No	Intermediate	Northeast	1.389
4.308	1.8	1.8	7	91300	Strict protection	Masters	No	Advanced	Northeast	1.441
5.46	2	2	10	9950	Sustainable use	Masters	Yes	Elementary	Northeast	1.529
2.568	0.8	0.8	11	11000	Strict protection	Masters	No	Intermediate	Northeast	1.266
4.606	2.2	2.2	10	894	Strict protection	Tertiary education	Yes	Intermediate	Northeast	1.465
4.386	2	2	5	414000	Sustainable use	Masters	No	Elementary	Northeast	1.447
3.306	1.4	1.4	15	98174	Sustainable use	Masters	Yes	Advanced	Northeast	1.348
5.87	2.2	2.2	10	1592550	Sustainable use	Tertiary education	Yes	Elementary	Northeast	1.557
4.261	1.6	1.6	10	152000	Strict protection	Tertiary education	Yes	Elementary	Northeast	1.437
4.519	1.8	1.8	6	10302	Sustainable use	Specialization	Yes	Beginner	Northeast	1.458
4.595	1.4	1.4	5	5588	Strict protection	Masters	No	Intermediate	Northeast	1.464
3.098	1.6	1.6	2	480	Strict protection	Tertiary education	Yes	Elementary	South	1.327
5.102	1.6	1.6	10	49300	Strict protection	Tertiary education	No	Intermediate	South	1.503
5.165	1.6	1.6	5	5826	Sustainable use	Tertiary education	Yes	Elementary	Southeast	1.508
3.954	2.2	2.2	7	359	Sustainable use	Tertiary education	No	Elementary	Southeast	1.41
4.434	2	2	5	6000	Strict protection	Tertiary education	No	Elementary	South	1.451
4.16	1.4	1.4	3	828	Strict protection	Specialization	Yes	Advanced	Southeast	1.428
3.698	2	2	4	3462	Strict protection	Tertiary education	No	Intermediate	Center-West	1.387
4.249	2.6	2.6	10	1729	Strict protection	Masters	Yes	Intermediate	Southeast	1.436
4.003	2.2	2.2	4	9000	Sustainable use	Masters	No	Advanced	Southeast	1.414
5.047	2.4	2.4	10	7e+05	Strict protection	Tertiary education	Yes	Advanced	North	1.499
3.852	2.2	2.2	2	590	Strict protection	Masters	No	Intermediate	South	1.401
4.076	1.4	1.4	3	138000	Sustainable use	Masters	Yes	Intermediate	South	1.421
4.402	1.6	1.6	3	219	Strict protection	Tertiary education	Yes	Elementary	Southeast	1.448
4.562	1.4	1.4	5	1003059	Sustainable use	Tertiary education	No	Intermediate	Center-West	1.461
3.059	2	2	3	5161	Strict protection	Specialization	No	Elementary	South	1.322
4.461	3	3	20	20	Sustainable use	Specialization	Yes	Elementary	Southeast	1.453
3.635	2	2	5	16	Sustainable use	Tertiary education	Yes	Advanced	Southeast	1.381
4.622	1.8	1.8	0.3	40220	Strict protection	Doctorate	Yes	Advanced	Southeast	1.466
4.881	1.8	1.8	0.3	64625	Sustainable use	Doctorate	Yes	Advanced	Southeast	1.486
0.487	1.8	1.8	1	170	Strict protection	Doctorate	No	Intermediate	Southeast	0.835
4.56	2.2	2.2	3	271	Strict protection	Masters	No	Elementary	South	1.461
5.234	1.6	1.6	0.5	426	Strict protection	Specialization	No	Elementary	Southeast	1.513
5.175	2.5	2.5	3	612	Strict protection	Specialization	Yes	Elementary	Southeast	1.508
4.793	0.8	0.8	1	15822	Sustainable use	Specialization	No	Beginner	North	1.48
4.901	1.6	1.6	1	158885	Strict protection	Tertiary education	No	Elementary	North	1.488
4.982	2.2	2.2	3	5566	Strict protection	Masters	No	Elementary	South	1.494
3.957	1.8	1.8	4	1800000	Strict protection	Masters	No	Intermediate	North	1.41
4.215	2	2	10	34179	Strict protection	Masters	Yes	Advanced	South	1.433
1.494	2	2	21	1760	Strict protection	Doctorate	No	Advanced	Southeast	1.106
4.514	2	2	4	750794	Sustainable use	Tertiary education	Yes	Advanced	North	1.458
3.922	2.8	2.8	8	2762	Strict protection	Tertiary education	No	Beginner	Southeast	1.407
4.712	2.4	2.4	30	2816	Sustainable use	Masters	Yes	Elementary	Southeast	1.473
4.468	2.2	2.2	15	625	Strict protection	Specialization	Yes	Elementary	South	1.454
4.941	2	2	3	1330	Strict protection	Masters	No	Intermediate	South	1.491
2.127	2.2	2.2	11	184	Sustainable use	Tertiary education	No	Elementary	Southeast	1.208
5.154	1.8	1.8	11	1600	Sustainable use	Tertiary education	Yes	Elementary	South	1.507
4.393	1.6	1.6	0.6	8341	Strict protection	Specialization	Yes	Intermediate	Southeast	1.448
4.726	1.8	1.8	5	5826	Sustainable use	Tertiary education	Yes	Elementary	Southeast	1.474
4.809	0.8	0.8	20	167000	Sustainable use	Tertiary education	Yes	Elementary	North	1.481
1.706	2.4	2.4	0.7	280330	Sustainable use	Specialization	No	Advanced	Southeast	1.143
4.247	2.4	2.4	2	1e+05	Strict protection	Specialization	Yes	Elementary	Southeast	1.436
4.316	2	2	10	99	Sustainable use	Masters	No	Intermediate	Southeast	1.441
5.118	1.4	1.4	1	121418	Sustainable use	Tertiary education	No	Elementary	North	1.504
4.463	2.4	2.4	4	1487	Strict protection	Doctorate	No	Elementary	South	1.453
3.691	1.4	1.4	20	884	Strict protection	Technical school	No	Elementary	Southeast	1.386
4.019	2.2	2.2	30	2816	Sustainable use	Masters	Yes	Elementary	Southeast	1.416
4.844	2.4	2.4	1	1532	Strict protection	Doctorate	Yes	Advanced	South	1.484
5.277	2.8	2.8	16	187	Strict protection	Doctorate	Yes	Intermediate	Southeast	1.516
4.869	2.2	2.2	3	1000	Strict protection	Specialization	No	Elementary	South	1.485
4.514	2.2	2.2	20	3500000	Sustainable use	Specialization	Yes	Advanced	North	1.458
3.277	1.8	1.8	28	517	Sustainable use	Tertiary education	Yes	Beginner	South	1.345
4.746	1.25	1.25	0.5	144	Sustainable use	Specialization	No	Elementary	Northeast	1.476
3.376	1.8	1.8	6	8885	Sustainable use	Specialization	Yes	Beginner	Southeast	1.356
4.602	2	2	4	11000	Strict protection	Masters	Yes	Advanced	South	1.465
3.17	1.6	1.6	5	78750	Strict protection	Tertiary education	No	Elementary	South	1.334
4.838	1	1	6	49300	Strict protection	Tertiary education	No	Intermediate	South	1.483
3.937	2	2	10	520	Sustainable use	Specialization	Yes	Advanced	South	1.409
4.319	1.8	1.8	7	520	Sustainable use	Specialization	Yes	Intermediate	South	1.442
3.207	1.4	1.4	10	34179	Strict protection	Masters	Yes	Advanced	South	1.338
3.538	2	2	10	49300	Strict protection	Tertiary education	Yes	Advanced	South	1.371
3.779	2.6	2.6	4	101000	Strict protection	Masters	Yes	Intermediate	North	1.394
3.176	1.6	1.6	8	21000	Strict protection	Tertiary education	No	Elementary	South	1.335
4.885	2.4	2.4	5	1691	Sustainable use	Tertiary education	No	Advanced	South	1.487
1.678	2	2	0.5	30350	Strict protection	Specialization	No	Elementary	South	1.138
5.322	2.8	2.8	7	24500	Strict protection	Tertiary education	No	Elementary	South	1.519
3.638	1.2	1.2	5	6563	Strict protection	Doctorate	No	Advanced	South	1.381
4.534	2	2	20	700	Strict protection	Tertiary education	Yes	Intermediate	South	1.459
5.263	2.4	2.4	24	34000	Strict protection	Masters	No	Intermediate	South	1.515
4.257	2.4	2.4	10	150	Sustainable use	Specialization	Yes	Advanced	South	1.436
4.143	1.8	1.8	11	1600	Sustainable use	Tertiary education	Yes	Elementary	South	1.427
2.408	1	1	8	30000	Strict protection	Masters	Yes	Advanced	South	1.246
3.737	1.6	1.6	5	18700	Sustainable use	Tertiary education	No	Advanced	Southeast	1.39
4.028	2	2	6	7900	Strict protection	Tertiary education	No	Elementary	Center-West	1.417
4.762	1.8	1.8	4	160000	Strict protection	Tertiary education	Yes	Advanced	Northeast	1.477
4.419	2.2	2.2	2	4000	Strict protection	Masters	No	Elementary	Southeast	1.45
5.515	1.8	1.8	4	120092	Strict protection	Tertiary education	No	Elementary	Center-West	1.532
4.651	1.8	1.8	3	160046	Strict protection	Tertiary education	Yes	Elementary	Northeast	1.469
4.526	1.6	1.6	12	271	Strict protection	Masters	No	Elementary	Center-West	1.459
4.872	2.2	2.2	0.7	5065	Strict protection	Tertiary education	No	Elementary	Southeast	1.486
4.614	2.6	2.6	19	12186	Strict protection	Tertiary education	Yes	Beginner	Southeast	1.466
5.439	2.6	2.6	9	76500	Strict protection	Masters	No	Elementary	Center-West	1.527
4.225	1.4	1.4	2	25570	Strict protection	Tertiary education	No	Intermediate	Southeast	1.434
4.773	2.2	2.2	10	79706	Sustainable use	Doctorate	Yes	Intermediate	Northeast	1.478
3.208	1.4	1.4	1.5	803	Strict protection	Tertiary education	No	Elementary	Southeast	1.338
3.053	1.6	1.6	1	12000	Sustainable use	Specialization	Yes	Advanced	Center-West	1.322
4.143	1.4	1.4	1	162	Strict protection	Technical school	No	Elementary	Southeast	1.427
5.048	2.4	2.4	3	185000	Sustainable use	Masters	Yes	Intermediate	Northeast	1.499
4.575	2.4	2.4	1	304	Strict protection	Tertiary education	No	Beginner	Southeast	1.463
3.305	1.4	1.4	6	11555	Strict protection	Doctorate	Yes	Intermediate	Center-West	1.348
2.657	1.6	1.6	13	62300	Strict protection	Tertiary education	No	Intermediate	Northeast	1.277
4.128	2.4	2.4	3.5	864	Strict protection	Specialization	No	Elementary	Southeast	1.425
5.017	2.4	2.4	3.5	10471	Strict protection	Specialization	No	Intermediate	Southeast	1.497
4.066	2.2	2.2	4	800	Strict protection	Tertiary education	Yes	Elementary	Southeast	1.42
3	1.8	1.8	6.7	7521	Strict protection	Specialization	Yes	Elementary	Southeast	1.316
3.283	1.8	1.8	8	4600	Sustainable use	Masters	Yes	Elementary	Northeast	1.346
1.759	1.4	1.4	2	6151	Strict protection	Tertiary education	No	Elementary	Southeast	1.152
3.132	1.4	1.4	2	18000	Strict protection	Tertiary education	No	Elementary	Southeast	1.33
2.413	0.8	0.8	3	2200	Strict protection	Tertiary education	Yes	Elementary	Southeast	1.246
2.79	2.8	2.8	10	548	Strict protection	Specialization	Yes	Intermediate	Northeast	1.292
4.511	1.6	1.6	11	24250	Strict protection	Tertiary education	No	Beginner	Southeast	1.457
4.949	2	2	1.5	12000	Sustainable use	Specialization	Yes	Advanced	Center-West	1.492
5.457	2.4	2.4	10	76400	Strict protection	Masters	Yes	Elementary	Center-West	1.528
4.854	1.6	1.6	6	11500	Strict protection	Doctorate	Yes	Intermediate	Center-West	1.484
